# Supplementary material for: Structural insights into the distinct ligand recognition and signaling of the chemerin receptors CMKLR1 and GPR1
Source: Protein Cell. 2025 Jan 3;16(5):381–5. doi: 10.1093/procel/pwae073 (PMC12120241; doi:10.1093/procel/pwae073)
Supplement: pwae073_suppl_Supplementary_Tables_S1-S2_Figures_S3-S6 [file pwae073_suppl_supplementary_tables_s1-s2_figures_s3-s6.zip]

Archive with 2 entries (2 files):
- Chemerin-CMKLR1-Gi.pdb
- PAC-24549-ZY-Supplementary Materials.pdf
