# Supplementary material for: Structural insights into the distinct ligand recognition and signaling of the chemerin receptors CMKLR1 and GPR1
Source: Protein Cell. 2025 Jan 3;16(5):381–5. doi: 10.1093/procel/pwae073 (PMC12120241; doi:10.1093/procel/pwae073)
Supplement: pwae073_suppl_Supplementary_Tables_S1-S2_Figures_S3-S6 [file pwae073_suppl_supplementary_tables_s1-s2_figures_s3-s6.zip › Chemerin-CMKLR1-Gi.pdb]

REMARK   3                                                                      
REMARK   3 FILE CREATED: Fri Sep  1 20:30:08 2023                               
REMARK   3                                                                      
REMARK   3 RESOLUTION: 3.20                                                     
REMARK   3                                                                      
REMARK   3 REFINEMENT.                                                          
REMARK   3   PROGRAM     : PHENIX (1.19.2_4158: phenix.real_space_refine)       
REMARK   3   AUTHORS     : Adams,Afonine,Bunkoczi,Burnley,Chen,Dar,Davis,       
REMARK   3               : Draizen,Echols,Gildea,Gros,Grosse-Kunstleve,Headd,   
REMARK   3               : Hintze,Hung,Ioerger,Liebschner,McCoy,McKee,Moriarty, 
REMARK   3               : Oeffner,Poon,Read,Richardson,Richardson,Sacchettini, 
REMARK   3               : Sauter,Sobolev,Storoni,Terwilliger,Williams,Zwart    
REMARK   3                                                                      
REMARK   3 SCATTERING TABLE: N_GAUSSIAN                                         
REMARK   3                                                                      
REMARK   3 REFINEMENT TARGET: REAL-SPACE (WEIGHTED MAP SUM AT ATOM CENTERS)     
REMARK   3                                                                      
REMARK   3 MODEL TO MAP FIT.                                                    
REMARK   3   CC_mask  : 0.7121                                                  
REMARK   3   CC_volume: 0.7106                                                  
REMARK   3   CC_peaks : 0.6173                                                  
REMARK   3                                                                      
REMARK   3 GEOMETRY RESTRAINTS LIBRARY: GEOSTD + MONOMER LIBRARY + CDL V1.2     
REMARK   3 DEVIATIONS FROM IDEAL VALUES.                                        
REMARK   3   BOND      :  0.002   0.039   7405                                  
REMARK   3   ANGLE     :  0.465   8.458  10075                                  
REMARK   3   CHIRALITY :  0.039   0.137   1207                                  
REMARK   3   PLANARITY :  0.003   0.032   1265                                  
REMARK   3   DIHEDRAL  :  3.289  18.821   1022                                  
REMARK   3   MIN NONBONDED DISTANCE : 2.121                                     
REMARK   3                                                                      
REMARK   3 MOLPROBITY STATISTICS.                                               
REMARK   3   ALL-ATOM CLASHSCORE : 6.66                                         
REMARK   3   RAMACHANDRAN PLOT:                                                 
REMARK   3     OUTLIERS :  0.00 %                                               
REMARK   3     ALLOWED  :  3.04 %                                               
REMARK   3     FAVORED  : 96.96 %                                               
REMARK   3   ROTAMER OUTLIERS :  0.00 %                                         
REMARK   3   CBETA DEVIATIONS :  0.00 %                                         
REMARK   3   PEPTIDE PLANE:                                                     
REMARK   3     CIS-PROLINE     : 0.00 %                                         
REMARK   3     CIS-GENERAL     : 0.00 %                                         
REMARK   3     TWISTED PROLINE : 0.00 %                                         
REMARK   3     TWISTED GENERAL : 0.00 %                                         
REMARK   3                                                                      
REMARK   3 RAMA-Z (RAMACHANDRAN PLOT Z-SCORE):                                  
REMARK   3 INTERPRETATION: BAD |RAMA-Z| > 3; SUSPICIOUS 2 < |RAMA-Z| < 3; GOOD  
REMARK   3 SCORES FOR WHOLE/HELIX/SHEET/LOOP ARE SCALED INDEPENDENTLY;          
REMARK   3 THEREFORE, THE VALUES ARE NOT RELATED IN A SIMPLE MANNER.            
REMARK   3   WHOLE:  0.72 (0.28), RESIDUES: 953                                 
REMARK   3   HELIX:  2.09 (0.28), RESIDUES: 388                                 
REMARK   3   SHEET:  0.09 (0.36), RESIDUES: 192                                 
REMARK   3   LOOP : -1.06 (0.33), RESIDUES: 373                                 
REMARK   3                                                                      
HELIX    1   1 LYS A   10  VAL A   13  1                                   4    
HELIX    2   2 ARG A   15  ALA A   31  1                                  17    
HELIX    3   3 THR A   48  LYS A   51  1                                   4    
HELIX    4   4 ARG A  208  LYS A  210  5                                   3    
HELIX    5   5 ILE A  212  PHE A  215  5                                   4    
HELIX    6   6 LEU A  227  ASP A  231  5                                   5    
HELIX    7   7 ARG A  242  CYS A  254  1                                  13    
HELIX    8   8 LYS A  271  LYS A  277  1                                   7    
HELIX    9   9 LEU A  283  ILE A  285  5                                   3    
HELIX   10  10 TYR A  296  ASP A  309  1                                  14    
HELIX   11  11 LYS A  330  CYS A  351  1                                  22    
HELIX   12  12 LEU B    7  CYS B   25  1                                  19    
HELIX   13  13 LEU B   30  ILE B   33  1                                   4    
HELIX   14  14 ALA C   10  ASN C   24  1                                  15    
HELIX   15  15 VAL C   30  ALA C   45  1                                  16    
HELIX   16  16 THR L  133  LEU L  136  1                                   4    
HELIX   17  17 PRO L  145  PHE L  148  5                                   4    
HELIX   18  18 VAL R   38  THR R   66  1                                  29    
HELIX   19  19 VAL R   73  ALA R  100  1                                  28    
HELIX   20  20 MET R  111  LYS R  113  5                                   3    
HELIX   21  21 SER R  115  LEU R  142  1                                  28    
HELIX   22  22 PRO R  144  ASN R  149  1                                   6    
HELIX   23  23 VAL R  153  VAL R  176  1                                  24    
HELIX   24  24 HIS R  217  VAL R  220  5                                   4    
HELIX   25  25 VAL R  222  ARG R  249  1                                  28    
HELIX   26  26 LYS R  257  LEU R  282  1                                  26    
HELIX   27  27 GLY R  291  TYR R  316  1                                  26    
HELIX   28  28 GLN R  321  ALA R  329  1                                   9    
SHEET    1   A 6 ILE A 319  PHE A 323  0                                        
SHEET    2   A 6 SER A 263  ASN A 269  1  N  ILE A 264   O  TYR A 320           
SHEET    3   A 6 ALA A 220  ALA A 226  1  N  ILE A 221   O  SER A 263           
SHEET    4   A 6 VAL A  34  GLY A  40  1  N  LEU A  37   O  ALA A 220           
SHEET    5   A 6 HIS A 195  ASP A 200  1  N  LYS A 197   O  VAL A  34           
SHEET    6   A 6 VAL A 185  THR A 190 -1  N  PHE A 189   O  PHE A 196           
SHEET    1   B 4 ILE B  58  TRP B  63  0                                        
SHEET    2   B 4 LEU B  69  SER B  74 -1  N  ALA B  73   O  TYR B  59           
SHEET    3   B 4 LYS B  78  ASP B  83 -1  N  TRP B  82   O  LEU B  70           
SHEET    4   B 4 ASN B  88  PRO B  94 -1  N  ILE B  93   O  LEU B  79           
SHEET    1   C 4 VAL B 100  TYR B 105  0                                        
SHEET    2   C 4 TYR B 111  GLY B 116 -1  N  GLY B 115   O  MET B 101           
SHEET    3   C 4 CYS B 121  ASN B 125 -1  N  TYR B 124   O  VAL B 112           
SHEET    4   C 4 ARG B 134  LEU B 139 -1  N  LEU B 139   O  CYS B 121           
SHEET    1   D 4 LEU B 146  PHE B 151  0                                        
SHEET    2   D 4 GLN B 156  SER B 161 -1  N  SER B 160   O  SER B 147           
SHEET    3   D 4 THR B 165  ASP B 170 -1  N  TRP B 169   O  ILE B 157           
SHEET    4   D 4 GLN B 176  PHE B 180 -1  N  PHE B 180   O  CYS B 166           
SHEET    1   E 4 VAL B 187  LEU B 192  0                                        
SHEET    2   E 4 LEU B 198  ALA B 203 -1  N  GLY B 202   O  MET B 188           
SHEET    3   E 4 SER B 207  ASP B 212 -1  N  TRP B 211   O  PHE B 199           
SHEET    4   E 4 CYS B 218  PHE B 222 -1  N  PHE B 222   O  ALA B 208           
SHEET    1   F 3 CYS B 250  ASP B 254  0                                        
SHEET    2   F 3 ALA B 240  SER B 245 -1  N  THR B 243   O  ARG B 251           
SHEET    3   F 3 ILE B 229  PHE B 234 -1  N  CYS B 233   O  ALA B 242           
SHEET    1   G 4 ILE B 273  PHE B 278  0                                        
SHEET    2   G 4 LEU B 284  TYR B 289 -1  N  GLY B 288   O  THR B 274           
SHEET    3   G 4 CYS B 294  ASP B 298 -1  N  TRP B 297   O  LEU B 285           
SHEET    4   G 4 ASP B 303  LEU B 308 -1  N  LEU B 308   O  CYS B 294           
SHEET    1   H 4 ARG B  46  LEU B  51  0                                        
SHEET    2   H 4 LEU B 336  ASN B 340 -1  N  ASN B 340   O  ARG B  46           
SHEET    3   H 4 VAL B 327  SER B 331 -1  N  THR B 329   O  LYS B 337           
SHEET    4   H 4 VAL B 315  VAL B 320 -1  N  GLY B 319   O  ALA B 328           
SHEET    1   I 2 ASP R 179  ALA R 181  0                                        
SHEET    2   I 2 SER R 188  PHE R 190 -1  N  PHE R 190   O  ASP R 179           
SSBOND   1 CYS A   47    CYS A  224                                             
SSBOND   2 CYS L   77    CYS L   87                                             
SSBOND   3 CYS L   98    CYS L  117                                             
SSBOND   4 CYS L  101    CYS L  135                                             
SSBOND   5 CYS R  112    CYS R  189                                             
CRYST1  274.176  274.176  274.176  90.00  90.00  90.00 P 1                      
SCALE1      0.003647  0.000000  0.000000        0.00000                         
SCALE2      0.000000  0.003647  0.000000        0.00000                         
SCALE3      0.000000  0.000000  0.003647        0.00000                         
ATOM      1  N   SER A   6     162.037 113.598 121.935  1.00 42.28           N  
ATOM      2  CA  SER A   6     161.824 114.951 122.435  1.00 42.28           C  
ATOM      3  C   SER A   6     162.998 115.858 122.081  1.00 42.28           C  
ATOM      4  O   SER A   6     163.309 116.798 122.812  1.00 42.28           O  
ATOM      5  CB  SER A   6     161.609 114.935 123.950  1.00 42.28           C  
ATOM      6  OG  SER A   6     161.430 116.247 124.453  1.00 42.28           O  
ATOM      7  N   ALA A   7     163.647 115.568 120.954  1.00 41.70           N  
ATOM      8  CA  ALA A   7     164.781 116.364 120.501  1.00 41.70           C  
ATOM      9  C   ALA A   7     164.363 117.482 119.555  1.00 41.70           C  
ATOM     10  O   ALA A   7     164.814 118.622 119.707  1.00 41.70           O  
ATOM     11  CB  ALA A   7     165.816 115.465 119.820  1.00 41.70           C  
ATOM     12  N   GLU A   8     163.506 117.179 118.580  1.00 40.46           N  
ATOM     13  CA  GLU A   8     163.035 118.185 117.638  1.00 40.46           C  
ATOM     14  C   GLU A   8     161.763 118.877 118.104  1.00 40.46           C  
ATOM     15  O   GLU A   8     161.471 119.991 117.652  1.00 40.46           O  
ATOM     16  CB  GLU A   8     162.797 117.553 116.264  1.00 40.46           C  
ATOM     17  N   ASP A   9     160.999 118.244 118.997  1.00 38.34           N  
ATOM     18  CA  ASP A   9     159.761 118.844 119.480  1.00 38.34           C  
ATOM     19  C   ASP A   9     160.012 120.013 120.424  1.00 38.34           C  
ATOM     20  O   ASP A   9     159.143 120.881 120.558  1.00 38.34           O  
ATOM     21  CB  ASP A   9     158.904 117.785 120.176  1.00 38.34           C  
ATOM     22  CG  ASP A   9     157.570 118.329 120.645  1.00 38.34           C  
ATOM     23  OD1 ASP A   9     156.658 118.480 119.804  1.00 38.34           O  
ATOM     24  OD2 ASP A   9     157.432 118.605 121.855  1.00 38.34           O  
ATOM     25  N   LYS A  10     161.174 120.056 121.078  1.00 40.82           N  
ATOM     26  CA  LYS A  10     161.499 121.138 121.999  1.00 40.82           C  
ATOM     27  C   LYS A  10     161.538 122.478 121.274  1.00 40.82           C  
ATOM     28  O   LYS A  10     161.006 123.476 121.771  1.00 40.82           O  
ATOM     29  CB  LYS A  10     162.836 120.869 122.690  1.00 40.82           C  
ATOM     30  N   ALA A  11     162.170 122.510 120.099  1.00 37.77           N  
ATOM     31  CA  ALA A  11     162.210 123.736 119.312  1.00 37.77           C  
ATOM     32  C   ALA A  11     160.846 124.099 118.743  1.00 37.77           C  
ATOM     33  O   ALA A  11     160.496 125.285 118.703  1.00 37.77           O  
ATOM     34  CB  ALA A  11     163.230 123.602 118.179  1.00 37.77           C  
ATOM     35  N   ALA A  12     160.070 123.109 118.298  1.00 36.71           N  
ATOM     36  CA  ALA A  12     158.748 123.379 117.742  1.00 36.71           C  
ATOM     37  C   ALA A  12     157.802 123.940 118.798  1.00 36.71           C  
ATOM     38  O   ALA A  12     157.029 124.863 118.520  1.00 36.71           O  
ATOM     39  CB  ALA A  12     158.169 122.105 117.125  1.00 36.71           C  
ATOM     40  N   VAL A  13     157.849 123.389 120.013  1.00 37.79           N  
ATOM     41  CA  VAL A  13     156.990 123.877 121.089  1.00 37.79           C  
ATOM     42  C   VAL A  13     157.351 125.308 121.461  1.00 37.79           C  
ATOM     43  O   VAL A  13     156.465 126.140 121.699  1.00 37.79           O  
ATOM     44  CB  VAL A  13     157.076 122.933 122.305  1.00 37.79           C  
ATOM     45  CG1 VAL A  13     156.615 123.639 123.573  1.00 37.79           C  
ATOM     46  CG2 VAL A  13     156.254 121.678 122.060  1.00 37.79           C  
ATOM     47  N   GLU A  14     158.648 125.625 121.505  1.00 41.01           N  
ATOM     48  CA  GLU A  14     159.072 126.974 121.869  1.00 41.01           C  
ATOM     49  C   GLU A  14     158.598 128.001 120.848  1.00 41.01           C  
ATOM     50  O   GLU A  14     158.239 129.126 121.214  1.00 41.01           O  
ATOM     51  CB  GLU A  14     160.592 127.025 122.017  1.00 41.01           C  
ATOM     52  CG  GLU A  14     161.109 126.500 123.350  1.00 41.01           C  
ATOM     53  CD  GLU A  14     160.599 127.293 124.542  1.00 41.01           C  
ATOM     54  OE1 GLU A  14     160.225 128.472 124.368  1.00 41.01           O  
ATOM     55  OE2 GLU A  14     160.574 126.732 125.657  1.00 41.01           O  
ATOM     56  N   ARG A  15     158.598 127.637 119.564  1.00 45.11           N  
ATOM     57  CA  ARG A  15     158.079 128.537 118.539  1.00 45.11           C  
ATOM     58  C   ARG A  15     156.601 128.828 118.770  1.00 45.11           C  
ATOM     59  O   ARG A  15     156.151 129.975 118.646  1.00 45.11           O  
ATOM     60  CB  ARG A  15     158.299 127.930 117.153  1.00 45.11           C  
ATOM     61  CG  ARG A  15     159.728 128.037 116.647  1.00 45.11           C  
ATOM     62  CD  ARG A  15     159.787 127.984 115.128  1.00 45.11           C  
ATOM     63  NE  ARG A  15     159.700 129.308 114.525  1.00 45.11           N  
ATOM     64  CZ  ARG A  15     158.587 129.833 114.032  1.00 45.11           C  
ATOM     65  NH1 ARG A  15     157.445 129.165 114.043  1.00 45.11           N  
ATOM     66  NH2 ARG A  15     158.621 131.056 113.511  1.00 45.11           N  
ATOM     67  N   SER A  16     155.832 127.797 119.124  1.00 45.11           N  
ATOM     68  CA  SER A  16     154.409 127.988 119.378  1.00 45.11           C  
ATOM     69  C   SER A  16     154.180 128.946 120.539  1.00 45.11           C  
ATOM     70  O   SER A  16     153.271 129.780 120.493  1.00 45.11           O  
ATOM     71  CB  SER A  16     153.740 126.640 119.652  1.00 45.11           C  
ATOM     72  OG  SER A  16     152.456 126.816 120.222  1.00 45.11           O  
ATOM     73  N   LYS A  17     155.001 128.846 121.587  1.00 37.11           N  
ATOM     74  CA  LYS A  17     154.834 129.719 122.746  1.00 37.11           C  
ATOM     75  C   LYS A  17     155.095 131.181 122.395  1.00 37.11           C  
ATOM     76  O   LYS A  17     154.333 132.066 122.803  1.00 37.11           O  
ATOM     77  CB  LYS A  17     155.754 129.265 123.878  1.00 37.11           C  
ATOM     78  CG  LYS A  17     155.340 127.948 124.512  1.00 37.11           C  
ATOM     79  CD  LYS A  17     156.250 127.575 125.668  1.00 37.11           C  
ATOM     80  CE  LYS A  17     155.818 126.263 126.302  1.00 37.11           C  
ATOM     81  NZ  LYS A  17     156.715 125.860 127.420  1.00 37.11           N  
ATOM     82  N   MET A  18     156.162 131.460 121.643  1.00 39.02           N  
ATOM     83  CA  MET A  18     156.464 132.845 121.293  1.00 39.02           C  
ATOM     84  C   MET A  18     155.431 133.401 120.318  1.00 39.02           C  
ATOM     85  O   MET A  18     155.051 134.576 120.398  1.00 39.02           O  
ATOM     86  CB  MET A  18     157.882 132.958 120.723  1.00 39.02           C  
ATOM     87  CG  MET A  18     158.116 132.233 119.411  1.00 39.02           C  
ATOM     88  SD  MET A  18     159.829 132.327 118.859  1.00 39.02           S  
ATOM     89  CE  MET A  18     160.618 131.205 120.010  1.00 39.02           C  
ATOM     90  N   ILE A  19     154.950 132.563 119.395  1.00 45.11           N  
ATOM     91  CA  ILE A  19     153.887 133.005 118.495  1.00 45.11           C  
ATOM     92  C   ILE A  19     152.610 133.298 119.273  1.00 45.11           C  
ATOM     93  O   ILE A  19     151.908 134.274 118.988  1.00 45.11           O  
ATOM     94  CB  ILE A  19     153.660 131.972 117.375  1.00 45.11           C  
ATOM     95  CG1 ILE A  19     154.917 131.853 116.511  1.00 45.11           C  
ATOM     96  CG2 ILE A  19     152.452 132.344 116.537  1.00 45.11           C  
ATOM     97  CD1 ILE A  19     154.893 130.697 115.551  1.00 45.11           C  
ATOM     98  N   ASP A  20     152.291 132.471 120.270  1.00 35.55           N  
ATOM     99  CA  ASP A  20     151.133 132.736 121.117  1.00 35.55           C  
ATOM    100  C   ASP A  20     151.296 134.025 121.914  1.00 35.55           C  
ATOM    101  O   ASP A  20     150.328 134.775 122.077  1.00 35.55           O  
ATOM    102  CB  ASP A  20     150.898 131.556 122.063  1.00 35.55           C  
ATOM    103  CG  ASP A  20     149.505 131.556 122.664  1.00 35.55           C  
ATOM    104  OD1 ASP A  20     148.707 132.455 122.328  1.00 35.55           O  
ATOM    105  OD2 ASP A  20     149.209 130.652 123.474  1.00 35.55           O  
ATOM    106  N   ARG A  21     152.503 134.290 122.417  1.00 30.56           N  
ATOM    107  CA  ARG A  21     152.762 135.546 123.117  1.00 30.56           C  
ATOM    108  C   ARG A  21     152.554 136.740 122.192  1.00 30.56           C  
ATOM    109  O   ARG A  21     151.937 137.743 122.577  1.00 30.56           O  
ATOM    110  CB  ARG A  21     154.185 135.540 123.676  1.00 30.56           C  
ATOM    111  CG  ARG A  21     154.533 136.742 124.534  1.00 30.56           C  
ATOM    112  CD  ARG A  21     155.965 136.648 125.037  1.00 30.56           C  
ATOM    113  NE  ARG A  21     156.168 135.495 125.905  1.00 30.56           N  
ATOM    114  CZ  ARG A  21     156.927 134.452 125.598  1.00 30.56           C  
ATOM    115  NH1 ARG A  21     157.572 134.382 124.445  1.00 30.56           N  
ATOM    116  NH2 ARG A  21     157.040 133.453 126.468  1.00 30.56           N  
ATOM    117  N   ASN A  22     153.066 136.647 120.961  1.00 30.80           N  
ATOM    118  CA  ASN A  22     152.872 137.722 119.993  1.00 30.80           C  
ATOM    119  C   ASN A  22     151.397 137.901 119.657  1.00 30.80           C  
ATOM    120  O   ASN A  22     150.922 139.031 119.498  1.00 30.80           O  
ATOM    121  CB  ASN A  22     153.685 137.443 118.728  1.00 30.80           C  
ATOM    122  CG  ASN A  22     155.179 137.570 118.956  1.00 30.80           C  
ATOM    123  OD1 ASN A  22     155.627 137.857 120.066  1.00 30.80           O  
ATOM    124  ND2 ASN A  22     155.958 137.359 117.902  1.00 30.80           N  
ATOM    125  N   LEU A  23     150.658 136.796 119.537  1.00 30.72           N  
ATOM    126  CA  LEU A  23     149.224 136.877 119.281  1.00 30.72           C  
ATOM    127  C   LEU A  23     148.496 137.564 120.427  1.00 30.72           C  
ATOM    128  O   LEU A  23     147.596 138.380 120.198  1.00 30.72           O  
ATOM    129  CB  LEU A  23     148.650 135.479 119.052  1.00 30.72           C  
ATOM    130  CG  LEU A  23     149.027 134.784 117.746  1.00 30.72           C  
ATOM    131  CD1 LEU A  23     148.737 133.297 117.839  1.00 30.72           C  
ATOM    132  CD2 LEU A  23     148.283 135.409 116.583  1.00 30.72           C  
ATOM    133  N   ARG A  24     148.862 137.237 121.667  1.00 31.40           N  
ATOM    134  CA  ARG A  24     148.246 137.884 122.821  1.00 31.40           C  
ATOM    135  C   ARG A  24     148.541 139.379 122.829  1.00 31.40           C  
ATOM    136  O   ARG A  24     147.653 140.196 123.104  1.00 31.40           O  
ATOM    137  CB  ARG A  24     148.735 137.228 124.113  1.00 31.40           C  
ATOM    138  N   GLU A  25     149.785 139.756 122.525  1.00 33.05           N  
ATOM    139  CA  GLU A  25     150.143 141.170 122.471  1.00 33.05           C  
ATOM    140  C   GLU A  25     149.358 141.895 121.381  1.00 33.05           C  
ATOM    141  O   GLU A  25     148.857 143.007 121.587  1.00 33.05           O  
ATOM    142  CB  GLU A  25     151.649 141.320 122.245  1.00 33.05           C  
ATOM    143  CG  GLU A  25     152.502 140.842 123.408  1.00 33.05           C  
ATOM    144  CD  GLU A  25     153.987 140.989 123.138  1.00 33.05           C  
ATOM    145  OE1 GLU A  25     154.352 141.345 121.999  1.00 33.05           O  
ATOM    146  OE2 GLU A  25     154.788 140.748 124.066  1.00 33.05           O  
ATOM    147  N   ASP A  26     149.242 141.269 120.207  1.00 28.66           N  
ATOM    148  CA  ASP A  26     148.499 141.874 119.107  1.00 28.66           C  
ATOM    149  C   ASP A  26     147.024 142.030 119.454  1.00 28.66           C  
ATOM    150  O   ASP A  26     146.409 143.054 119.139  1.00 28.66           O  
ATOM    151  CB  ASP A  26     148.665 141.037 117.838  1.00 28.66           C  
ATOM    152  N   GLY A  27     146.439 141.021 120.102  1.00 28.88           N  
ATOM    153  CA  GLY A  27     145.049 141.126 120.512  1.00 28.88           C  
ATOM    154  C   GLY A  27     144.829 142.207 121.551  1.00 28.88           C  
ATOM    155  O   GLY A  27     143.833 142.934 121.503  1.00 28.88           O  
ATOM    156  N   GLU A  28     145.753 142.326 122.508  1.00 28.15           N  
ATOM    157  CA  GLU A  28     145.654 143.392 123.500  1.00 28.15           C  
ATOM    158  C   GLU A  28     145.752 144.762 122.843  1.00 28.15           C  
ATOM    159  O   GLU A  28     145.026 145.691 123.215  1.00 28.15           O  
ATOM    160  CB  GLU A  28     146.740 143.224 124.562  1.00 28.15           C  
ATOM    161  N   LYS A  29     146.652 144.909 121.867  1.00 27.10           N  
ATOM    162  CA  LYS A  29     146.763 146.176 121.150  1.00 27.10           C  
ATOM    163  C   LYS A  29     145.499 146.476 120.351  1.00 27.10           C  
ATOM    164  O   LYS A  29     145.046 147.626 120.305  1.00 27.10           O  
ATOM    165  CB  LYS A  29     147.986 146.154 120.233  1.00 27.10           C  
ATOM    166  N   ALA A  30     144.920 145.457 119.712  1.00 27.38           N  
ATOM    167  CA  ALA A  30     143.733 145.672 118.889  1.00 27.38           C  
ATOM    168  C   ALA A  30     142.512 145.993 119.741  1.00 27.38           C  
ATOM    169  O   ALA A  30     141.638 146.758 119.318  1.00 27.38           O  
ATOM    170  CB  ALA A  30     143.472 144.445 118.016  1.00 27.38           C  
ATOM    171  N   ALA A  31     142.431 145.417 120.943  1.00 26.46           N  
ATOM    172  CA  ALA A  31     141.306 145.682 121.831  1.00 26.46           C  
ATOM    173  C   ALA A  31     141.304 147.104 122.375  1.00 26.46           C  
ATOM    174  O   ALA A  31     140.305 147.519 122.973  1.00 26.46           O  
ATOM    175  CB  ALA A  31     141.307 144.686 122.992  1.00 26.46           C  
ATOM    176  N   ARG A  32     142.386 147.853 122.185  1.00 26.55           N  
ATOM    177  CA  ARG A  32     142.505 149.219 122.676  1.00 26.55           C  
ATOM    178  C   ARG A  32     141.985 150.252 121.683  1.00 26.55           C  
ATOM    179  O   ARG A  32     142.067 151.454 121.958  1.00 26.55           O  
ATOM    180  CB  ARG A  32     143.969 149.516 123.021  1.00 26.55           C  
ATOM    181  CG  ARG A  32     144.174 150.607 124.060  1.00 26.55           C  
ATOM    182  CD  ARG A  32     145.596 150.592 124.602  1.00 26.55           C  
ATOM    183  NE  ARG A  32     146.027 149.254 124.992  1.00 26.55           N  
ATOM    184  CZ  ARG A  32     145.583 148.598 126.056  1.00 26.55           C  
ATOM    185  NH1 ARG A  32     144.695 149.133 126.879  1.00 26.55           N  
ATOM    186  NH2 ARG A  32     146.045 147.376 126.305  1.00 26.55           N  
ATOM    187  N   GLU A  33     141.446 149.820 120.547  1.00 25.16           N  
ATOM    188  CA  GLU A  33     141.010 150.721 119.491  1.00 25.16           C  
ATOM    189  C   GLU A  33     139.489 150.801 119.442  1.00 25.16           C  
ATOM    190  O   GLU A  33     138.786 149.829 119.730  1.00 25.16           O  
ATOM    191  CB  GLU A  33     141.547 150.269 118.130  1.00 25.16           C  
ATOM    192  N   VAL A  34     138.993 151.979 119.072  1.00 22.55           N  
ATOM    193  CA  VAL A  34     137.566 152.233 118.905  1.00 22.55           C  
ATOM    194  C   VAL A  34     137.272 152.338 117.413  1.00 22.55           C  
ATOM    195  O   VAL A  34     138.052 152.936 116.658  1.00 22.55           O  
ATOM    196  CB  VAL A  34     137.135 153.500 119.667  1.00 22.55           C  
ATOM    197  CG1 VAL A  34     137.870 154.721 119.152  1.00 22.55           C  
ATOM    198  CG2 VAL A  34     135.636 153.705 119.563  1.00 22.55           C  
ATOM    199  N   LYS A  35     136.168 151.727 116.983  1.00 26.42           N  
ATOM    200  CA  LYS A  35     135.882 151.514 115.571  1.00 26.42           C  
ATOM    201  C   LYS A  35     134.564 152.161 115.162  1.00 26.42           C  
ATOM    202  O   LYS A  35     133.561 152.079 115.882  1.00 26.42           O  
ATOM    203  CB  LYS A  35     135.842 150.018 115.248  1.00 26.42           C  
ATOM    204  CG  LYS A  35     137.193 149.330 115.345  1.00 26.42           C  
ATOM    205  CD  LYS A  35     137.091 147.859 114.980  1.00 26.42           C  
ATOM    206  CE  LYS A  35     138.441 147.170 115.091  1.00 26.42           C  
ATOM    207  NZ  LYS A  35     138.357 145.727 114.735  1.00 26.42           N  
ATOM    208  N   LEU A  36     134.573 152.783 113.986  1.00 29.75           N  
ATOM    209  CA  LEU A  36     133.412 153.440 113.411  1.00 29.75           C  
ATOM    210  C   LEU A  36     133.223 152.935 111.990  1.00 29.75           C  
ATOM    211  O   LEU A  36     134.194 152.786 111.242  1.00 29.75           O  
ATOM    212  CB  LEU A  36     133.586 154.964 113.405  1.00 29.75           C  
ATOM    213  CG  LEU A  36     133.824 155.642 114.756  1.00 29.75           C  
ATOM    214  CD1 LEU A  36     134.142 157.117 114.567  1.00 29.75           C  
ATOM    215  CD2 LEU A  36     132.627 155.466 115.670  1.00 29.75           C  
ATOM    216  N   LEU A  37     131.975 152.659 111.627  1.00 31.98           N  
ATOM    217  CA  LEU A  37     131.628 152.209 110.284  1.00 31.98           C  
ATOM    218  C   LEU A  37     130.812 153.289 109.590  1.00 31.98           C  
ATOM    219  O   LEU A  37     129.737 153.658 110.068  1.00 31.98           O  
ATOM    220  CB  LEU A  37     130.843 150.897 110.330  1.00 31.98           C  
ATOM    221  CG  LEU A  37     130.344 150.361 108.986  1.00 31.98           C  
ATOM    222  CD1 LEU A  37     131.510 150.029 108.070  1.00 31.98           C  
ATOM    223  CD2 LEU A  37     129.454 149.146 109.191  1.00 31.98           C  
ATOM    224  N   LEU A  38     131.315 153.788 108.463  1.00 35.29           N  
ATOM    225  CA  LEU A  38     130.691 154.894 107.748  1.00 35.29           C  
ATOM    226  C   LEU A  38     129.696 154.344 106.734  1.00 35.29           C  
ATOM    227  O   LEU A  38     130.055 153.508 105.898  1.00 35.29           O  
ATOM    228  CB  LEU A  38     131.746 155.756 107.054  1.00 35.29           C  
ATOM    229  CG  LEU A  38     132.318 156.945 107.833  1.00 35.29           C  
ATOM    230  CD1 LEU A  38     132.981 156.497 109.127  1.00 35.29           C  
ATOM    231  CD2 LEU A  38     133.299 157.724 106.971  1.00 35.29           C  
ATOM    232  N   LEU A  39     128.453 154.813 106.809  1.00 35.29           N  
ATOM    233  CA  LEU A  39     127.404 154.396 105.892  1.00 35.29           C  
ATOM    234  C   LEU A  39     126.605 155.609 105.434  1.00 35.29           C  
ATOM    235  O   LEU A  39     126.573 156.649 106.097  1.00 35.29           O  
ATOM    236  CB  LEU A  39     126.468 153.362 106.535  1.00 35.29           C  
ATOM    237  CG  LEU A  39     127.044 151.956 106.716  1.00 35.29           C  
ATOM    238  CD1 LEU A  39     126.282 151.195 107.788  1.00 35.29           C  
ATOM    239  CD2 LEU A  39     127.029 151.194 105.400  1.00 35.29           C  
ATOM    240  N   GLY A  40     125.964 155.459 104.278  1.00 49.85           N  
ATOM    241  CA  GLY A  40     125.154 156.517 103.708  1.00 49.85           C  
ATOM    242  C   GLY A  40     124.686 156.194 102.305  1.00 49.85           C  
ATOM    243  O   GLY A  40     125.151 155.225 101.697  1.00 49.85           O  
ATOM    244  N   ALA A  41     123.769 156.998 101.777  1.00 59.69           N  
ATOM    245  CA  ALA A  41     123.238 156.773 100.437  1.00 59.69           C  
ATOM    246  C   ALA A  41     123.769 157.812  99.455  1.00 59.69           C  
ATOM    247  O   ALA A  41     124.524 158.708  99.832  1.00 59.69           O  
ATOM    248  CB  ALA A  41     121.718 156.793 100.460  1.00 59.69           C  
ATOM    249  N   SER A  44     126.412 161.008  99.814  1.00 68.06           N  
ATOM    250  CA  SER A  44     126.441 161.123 101.268  1.00 68.06           C  
ATOM    251  C   SER A  44     127.098 159.901 101.899  1.00 68.06           C  
ATOM    252  O   SER A  44     127.433 159.907 103.084  1.00 68.06           O  
ATOM    253  CB  SER A  44     125.026 161.305 101.820  1.00 68.06           C  
ATOM    254  OG  SER A  44     124.453 162.517 101.362  1.00 68.06           O  
ATOM    255  N   GLY A  45     127.275 158.849 101.098  1.00 71.44           N  
ATOM    256  CA  GLY A  45     127.909 157.644 101.606  1.00 71.44           C  
ATOM    257  C   GLY A  45     129.361 157.859 101.987  1.00 71.44           C  
ATOM    258  O   GLY A  45     129.846 157.286 102.966  1.00 71.44           O  
ATOM    259  N   LYS A  46     130.076 158.683 101.216  1.00 82.89           N  
ATOM    260  CA  LYS A  46     131.480 158.952 101.503  1.00 82.89           C  
ATOM    261  C   LYS A  46     131.675 159.706 102.811  1.00 82.89           C  
ATOM    262  O   LYS A  46     132.760 159.628 103.397  1.00 82.89           O  
ATOM    263  CB  LYS A  46     132.110 159.738 100.351  1.00 82.89           C  
ATOM    264  N   CYS A  47     130.654 160.427 103.278  1.00 76.24           N  
ATOM    265  CA  CYS A  47     130.723 161.209 104.513  1.00 76.24           C  
ATOM    266  C   CYS A  47     131.894 162.194 104.471  1.00 76.24           C  
ATOM    267  O   CYS A  47     132.852 162.103 105.241  1.00 76.24           O  
ATOM    268  CB  CYS A  47     130.809 160.295 105.741  1.00 76.24           C  
ATOM    269  SG  CYS A  47     129.319 159.326 106.075  1.00 76.24           S  
ATOM    270  N   THR A  48     131.799 163.145 103.539  1.00 87.29           N  
ATOM    271  CA  THR A  48     132.853 164.140 103.379  1.00 87.29           C  
ATOM    272  C   THR A  48     132.976 165.058 104.588  1.00 87.29           C  
ATOM    273  O   THR A  48     134.023 165.688 104.768  1.00 87.29           O  
ATOM    274  CB  THR A  48     132.606 164.972 102.118  1.00 87.29           C  
ATOM    275  OG1 THR A  48     133.590 166.010 102.029  1.00 87.29           O  
ATOM    276  CG2 THR A  48     131.219 165.596 102.149  1.00 87.29           C  
ATOM    277  N   ILE A  49     131.934 165.151 105.419  1.00 87.01           N  
ATOM    278  CA  ILE A  49     132.001 165.993 106.606  1.00 87.01           C  
ATOM    279  C   ILE A  49     132.991 165.452 107.629  1.00 87.01           C  
ATOM    280  O   ILE A  49     133.700 166.233 108.274  1.00 87.01           O  
ATOM    281  CB  ILE A  49     130.604 166.145 107.236  1.00 87.01           C  
ATOM    282  N   VAL A  50     133.065 164.132 107.792  1.00 85.01           N  
ATOM    283  CA  VAL A  50     133.958 163.533 108.777  1.00 85.01           C  
ATOM    284  C   VAL A  50     135.313 163.158 108.180  1.00 85.01           C  
ATOM    285  O   VAL A  50     136.290 163.015 108.930  1.00 85.01           O  
ATOM    286  CB  VAL A  50     133.290 162.303 109.432  1.00 85.01           C  
ATOM    287  CG1 VAL A  50     133.069 161.199 108.409  1.00 85.01           C  
ATOM    288  CG2 VAL A  50     134.089 161.802 110.634  1.00 85.01           C  
ATOM    289  N   LYS A  51     135.410 163.022 106.861  1.00 93.24           N  
ATOM    290  CA  LYS A  51     136.667 162.674 106.213  1.00 93.24           C  
ATOM    291  C   LYS A  51     137.498 163.891 105.827  1.00 93.24           C  
ATOM    292  O   LYS A  51     138.559 163.727 105.217  1.00 93.24           O  
ATOM    293  CB  LYS A  51     136.399 161.821 104.968  1.00 93.24           C  
ATOM    294  N   GLN A  52     137.050 165.102 106.160  1.00 99.37           N  
ATOM    295  CA  GLN A  52     137.757 166.322 105.795  1.00 99.37           C  
ATOM    296  C   GLN A  52     138.505 166.941 106.972  1.00 99.37           C  
ATOM    297  O   GLN A  52     138.919 168.103 106.893  1.00 99.37           O  
ATOM    298  CB  GLN A  52     136.783 167.338 105.197  1.00 99.37           C  
ATOM    299  N   MET A  53     138.687 166.193 108.056  1.00 97.29           N  
ATOM    300  CA  MET A  53     139.400 166.705 109.213  1.00 97.29           C  
ATOM    301  C   MET A  53     140.899 166.782 108.929  1.00 97.29           C  
ATOM    302  O   MET A  53     141.412 166.200 107.969  1.00 97.29           O  
ATOM    303  CB  MET A  53     139.135 165.829 110.436  1.00 97.29           C  
ATOM    304  CG  MET A  53     137.711 165.913 110.948  1.00 97.29           C  
ATOM    305  SD  MET A  53     137.117 164.346 111.607  1.00 97.29           S  
ATOM    306  CE  MET A  53     135.482 164.822 112.161  1.00 97.29           C  
ATOM    307  N   LYS A  54     141.605 167.517 109.790  1.00 93.19           N  
ATOM    308  CA  LYS A  54     143.053 167.641 109.677  1.00 93.19           C  
ATOM    309  C   LYS A  54     143.788 166.371 110.085  1.00 93.19           C  
ATOM    310  O   LYS A  54     144.998 166.279 109.848  1.00 93.19           O  
ATOM    311  CB  LYS A  54     143.545 168.817 110.524  1.00 93.19           C  
ATOM    312  N   ILE A  55     143.094 165.408 110.689  1.00 80.06           N  
ATOM    313  CA  ILE A  55     143.679 164.136 111.109  1.00 80.06           C  
ATOM    314  C   ILE A  55     144.847 164.357 112.065  1.00 80.06           C  
ATOM    315  O   ILE A  55     144.772 164.008 113.243  1.00 80.06           O  
ATOM    316  CB  ILE A  55     144.122 163.296 109.893  1.00 80.06           C  
ATOM    317  CG1 ILE A  55     142.920 162.959 109.010  1.00 80.06           C  
ATOM    318  CG2 ILE A  55     144.819 162.024 110.350  1.00 80.06           C  
ATOM    319  CD1 ILE A  55     141.841 162.173 109.721  1.00 80.06           C  
ATOM    320  N   GLY A 183     139.721 148.524  97.817  1.00 56.04           N  
ATOM    321  CA  GLY A 183     138.655 148.077  98.694  1.00 56.04           C  
ATOM    322  C   GLY A 183     138.093 149.187  99.558  1.00 56.04           C  
ATOM    323  O   GLY A 183     137.892 150.307  99.092  1.00 56.04           O  
ATOM    324  N   ILE A 184     137.844 148.876 100.823  1.00 51.45           N  
ATOM    325  CA  ILE A 184     137.310 149.846 101.771  1.00 51.45           C  
ATOM    326  C   ILE A 184     138.442 150.746 102.242  1.00 51.45           C  
ATOM    327  O   ILE A 184     139.625 150.404 102.132  1.00 51.45           O  
ATOM    328  CB  ILE A 184     136.614 149.142 102.953  1.00 51.45           C  
ATOM    329  CG1 ILE A 184     137.646 148.498 103.878  1.00 51.45           C  
ATOM    330  CG2 ILE A 184     135.632 148.098 102.444  1.00 51.45           C  
ATOM    331  CD1 ILE A 184     137.083 148.095 105.220  1.00 51.45           C  
ATOM    332  N   VAL A 185     138.082 151.913 102.770  1.00 48.03           N  
ATOM    333  CA  VAL A 185     139.053 152.923 103.180  1.00 48.03           C  
ATOM    334  C   VAL A 185     139.142 152.933 104.699  1.00 48.03           C  
ATOM    335  O   VAL A 185     138.118 153.015 105.388  1.00 48.03           O  
ATOM    336  CB  VAL A 185     138.672 154.312 102.641  1.00 48.03           C  
ATOM    337  CG1 VAL A 185     139.658 155.362 103.132  1.00 48.03           C  
ATOM    338  CG2 VAL A 185     138.615 154.294 101.122  1.00 48.03           C  
ATOM    339  N   GLU A 186     140.363 152.850 105.221  1.00 43.24           N  
ATOM    340  CA  GLU A 186     140.615 152.882 106.656  1.00 43.24           C  
ATOM    341  C   GLU A 186     141.309 154.192 107.005  1.00 43.24           C  
ATOM    342  O   GLU A 186     142.349 154.520 106.425  1.00 43.24           O  
ATOM    343  CB  GLU A 186     141.465 151.689 107.093  1.00 43.24           C  
ATOM    344  CG  GLU A 186     141.702 151.614 108.593  1.00 43.24           C  
ATOM    345  CD  GLU A 186     142.506 150.393 108.996  1.00 43.24           C  
ATOM    346  OE1 GLU A 186     142.896 149.615 108.101  1.00 43.24           O  
ATOM    347  OE2 GLU A 186     142.746 150.210 110.208  1.00 43.24           O  
ATOM    348  N   THR A 187     140.733 154.932 107.947  1.00 38.20           N  
ATOM    349  CA  THR A 187     141.270 156.213 108.384  1.00 38.20           C  
ATOM    350  C   THR A 187     141.525 156.178 109.884  1.00 38.20           C  
ATOM    351  O   THR A 187     140.707 155.662 110.649  1.00 38.20           O  
ATOM    352  CB  THR A 187     140.313 157.362 108.045  1.00 38.20           C  
ATOM    353  OG1 THR A 187     139.842 157.213 106.700  1.00 38.20           O  
ATOM    354  CG2 THR A 187     141.019 158.703 108.182  1.00 38.20           C  
ATOM    355  N   HIS A 188     142.661 156.725 110.303  1.00 35.49           N  
ATOM    356  CA  HIS A 188     143.050 156.757 111.705  1.00 35.49           C  
ATOM    357  C   HIS A 188     143.150 158.201 112.171  1.00 35.49           C  
ATOM    358  O   HIS A 188     143.765 159.033 111.497  1.00 35.49           O  
ATOM    359  CB  HIS A 188     144.395 156.054 111.924  1.00 35.49           C  
ATOM    360  CG  HIS A 188     144.365 154.582 111.650  1.00 35.49           C  
ATOM    361  ND1 HIS A 188     145.388 153.738 112.023  1.00 35.49           N  
ATOM    362  CD2 HIS A 188     143.438 153.805 111.042  1.00 35.49           C  
ATOM    363  CE1 HIS A 188     145.095 152.504 111.654  1.00 35.49           C  
ATOM    364  NE2 HIS A 188     143.916 152.517 111.058  1.00 35.49           N  
ATOM    365  N   PHE A 189     142.550 158.504 113.321  1.00 28.23           N  
ATOM    366  CA  PHE A 189     142.736 159.842 113.872  1.00 28.23           C  
ATOM    367  C   PHE A 189     142.599 159.806 115.387  1.00 28.23           C  
ATOM    368  O   PHE A 189     141.827 159.020 115.937  1.00 28.23           O  
ATOM    369  CB  PHE A 189     141.759 160.855 113.255  1.00 28.23           C  
ATOM    370  CG  PHE A 189     140.337 160.710 113.719  1.00 28.23           C  
ATOM    371  CD1 PHE A 189     139.483 159.811 113.104  1.00 28.23           C  
ATOM    372  CD2 PHE A 189     139.847 161.495 114.751  1.00 28.23           C  
ATOM    373  CE1 PHE A 189     138.171 159.686 113.519  1.00 28.23           C  
ATOM    374  CE2 PHE A 189     138.537 161.371 115.172  1.00 28.23           C  
ATOM    375  CZ  PHE A 189     137.698 160.466 114.556  1.00 28.23           C  
ATOM    376  N   THR A 190     143.354 160.676 116.054  1.00 28.11           N  
ATOM    377  CA  THR A 190     143.416 160.717 117.510  1.00 28.11           C  
ATOM    378  C   THR A 190     142.748 161.990 118.008  1.00 28.11           C  
ATOM    379  O   THR A 190     143.108 163.092 117.581  1.00 28.11           O  
ATOM    380  CB  THR A 190     144.864 160.646 118.002  1.00 28.11           C  
ATOM    381  OG1 THR A 190     145.440 159.391 117.618  1.00 28.11           O  
ATOM    382  CG2 THR A 190     144.920 160.780 119.516  1.00 28.11           C  
ATOM    383  N   PHE A 191     141.779 161.835 118.909  1.00 23.06           N  
ATOM    384  CA  PHE A 191     141.094 162.957 119.539  1.00 23.06           C  
ATOM    385  C   PHE A 191     140.966 162.675 121.027  1.00 23.06           C  
ATOM    386  O   PHE A 191     140.373 161.664 121.418  1.00 23.06           O  
ATOM    387  CB  PHE A 191     139.715 163.188 118.914  1.00 23.06           C  
ATOM    388  CG  PHE A 191     139.101 164.511 119.273  1.00 23.06           C  
ATOM    389  CD1 PHE A 191     139.703 165.698 118.890  1.00 23.06           C  
ATOM    390  CD2 PHE A 191     137.923 164.567 119.998  1.00 23.06           C  
ATOM    391  CE1 PHE A 191     139.140 166.915 119.222  1.00 23.06           C  
ATOM    392  CE2 PHE A 191     137.355 165.782 120.332  1.00 23.06           C  
ATOM    393  CZ  PHE A 191     137.964 166.957 119.944  1.00 23.06           C  
ATOM    394  N   LYS A 192     141.516 163.569 121.849  1.00 23.90           N  
ATOM    395  CA  LYS A 192     141.486 163.441 123.307  1.00 23.90           C  
ATOM    396  C   LYS A 192     142.063 162.100 123.757  1.00 23.90           C  
ATOM    397  O   LYS A 192     141.467 161.371 124.555  1.00 23.90           O  
ATOM    398  CB  LYS A 192     140.068 163.640 123.847  1.00 23.90           C  
ATOM    399  CG  LYS A 192     139.735 165.084 124.187  1.00 23.90           C  
ATOM    400  CD  LYS A 192     138.243 165.349 124.086  1.00 23.90           C  
ATOM    401  CE  LYS A 192     137.953 166.838 124.009  1.00 23.90           C  
ATOM    402  NZ  LYS A 192     137.808 167.446 125.360  1.00 23.90           N  
ATOM    403  N   ASP A 193     143.243 161.776 123.224  1.00 22.34           N  
ATOM    404  CA  ASP A 193     143.975 160.557 123.570  1.00 22.34           C  
ATOM    405  C   ASP A 193     143.161 159.298 123.281  1.00 22.34           C  
ATOM    406  O   ASP A 193     143.272 158.297 123.992  1.00 22.34           O  
ATOM    407  CB  ASP A 193     144.426 160.574 125.034  1.00 22.34           C  
ATOM    408  CG  ASP A 193     145.297 161.771 125.361  1.00 22.34           C  
ATOM    409  OD1 ASP A 193     146.433 161.840 124.847  1.00 22.34           O  
ATOM    410  OD2 ASP A 193     144.845 162.643 126.133  1.00 22.34           O  
ATOM    411  N   LEU A 194     142.337 159.337 122.236  1.00 23.02           N  
ATOM    412  CA  LEU A 194     141.562 158.182 121.800  1.00 23.02           C  
ATOM    413  C   LEU A 194     141.827 157.960 120.320  1.00 23.02           C  
ATOM    414  O   LEU A 194     141.682 158.886 119.517  1.00 23.02           O  
ATOM    415  CB  LEU A 194     140.067 158.385 122.061  1.00 23.02           C  
ATOM    416  CG  LEU A 194     139.217 157.117 122.154  1.00 23.02           C  
ATOM    417  CD1 LEU A 194     139.831 156.131 123.135  1.00 23.02           C  
ATOM    418  CD2 LEU A 194     137.791 157.455 122.557  1.00 23.02           C  
ATOM    419  N   HIS A 195     142.215 156.738 119.962  1.00 22.40           N  
ATOM    420  CA  HIS A 195     142.560 156.399 118.585  1.00 22.40           C  
ATOM    421  C   HIS A 195     141.326 155.831 117.893  1.00 22.40           C  
ATOM    422  O   HIS A 195     140.942 154.683 118.139  1.00 22.40           O  
ATOM    423  CB  HIS A 195     143.719 155.406 118.552  1.00 22.40           C  
ATOM    424  CG  HIS A 195     144.365 155.270 117.208  1.00 22.40           C  
ATOM    425  ND1 HIS A 195     145.730 155.338 117.029  1.00 22.40           N  
ATOM    426  CD2 HIS A 195     143.835 155.066 115.979  1.00 22.40           C  
ATOM    427  CE1 HIS A 195     146.013 155.185 115.748  1.00 22.40           C  
ATOM    428  NE2 HIS A 195     144.880 155.018 115.089  1.00 22.40           N  
ATOM    429  N   PHE A 196     140.711 156.628 117.024  1.00 24.85           N  
ATOM    430  CA  PHE A 196     139.536 156.231 116.270  1.00 24.85           C  
ATOM    431  C   PHE A 196     139.945 155.676 114.913  1.00 24.85           C  
ATOM    432  O   PHE A 196     140.730 156.290 114.177  1.00 24.85           O  
ATOM    433  CB  PHE A 196     138.589 157.415 116.056  1.00 24.85           C  
ATOM    434  CG  PHE A 196     138.209 158.137 117.315  1.00 24.85           C  
ATOM    435  CD1 PHE A 196     139.021 159.133 117.832  1.00 24.85           C  
ATOM    436  CD2 PHE A 196     137.022 157.847 117.963  1.00 24.85           C  
ATOM    437  CE1 PHE A 196     138.669 159.804 118.985  1.00 24.85           C  
ATOM    438  CE2 PHE A 196     136.666 158.516 119.114  1.00 24.85           C  
ATOM    439  CZ  PHE A 196     137.489 159.497 119.626  1.00 24.85           C  
ATOM    440  N   LYS A 197     139.399 154.505 114.591  1.00 27.24           N  
ATOM    441  CA  LYS A 197     139.503 153.900 113.272  1.00 27.24           C  
ATOM    442  C   LYS A 197     138.161 154.063 112.576  1.00 27.24           C  
ATOM    443  O   LYS A 197     137.115 153.830 113.188  1.00 27.24           O  
ATOM    444  CB  LYS A 197     139.867 152.418 113.373  1.00 27.24           C  
ATOM    445  CG  LYS A 197     141.269 152.135 113.885  1.00 27.24           C  
ATOM    446  CD  LYS A 197     141.478 150.638 114.068  1.00 27.24           C  
ATOM    447  CE  LYS A 197     142.843 150.327 114.660  1.00 27.24           C  
ATOM    448  NZ  LYS A 197     143.935 150.488 113.665  1.00 27.24           N  
ATOM    449  N   MET A 198     138.188 154.487 111.317  1.00 35.03           N  
ATOM    450  CA  MET A 198     136.986 154.681 110.518  1.00 35.03           C  
ATOM    451  C   MET A 198     137.078 153.822 109.268  1.00 35.03           C  
ATOM    452  O   MET A 198     138.087 153.864 108.555  1.00 35.03           O  
ATOM    453  CB  MET A 198     136.804 156.151 110.136  1.00 35.03           C  
ATOM    454  CG  MET A 198     136.704 157.096 111.319  1.00 35.03           C  
ATOM    455  SD  MET A 198     136.059 158.712 110.850  1.00 35.03           S  
ATOM    456  CE  MET A 198     137.457 159.387 109.957  1.00 35.03           C  
ATOM    457  N   PHE A 199     136.026 153.051 109.005  1.00 35.25           N  
ATOM    458  CA  PHE A 199     135.966 152.143 107.865  1.00 35.25           C  
ATOM    459  C   PHE A 199     134.862 152.622 106.930  1.00 35.25           C  
ATOM    460  O   PHE A 199     133.678 152.581 107.285  1.00 35.25           O  
ATOM    461  CB  PHE A 199     135.719 150.710 108.329  1.00 35.25           C  
ATOM    462  CG  PHE A 199     136.647 150.263 109.422  1.00 35.25           C  
ATOM    463  CD1 PHE A 199     138.015 150.216 109.211  1.00 35.25           C  
ATOM    464  CD2 PHE A 199     136.152 149.901 110.664  1.00 35.25           C  
ATOM    465  CE1 PHE A 199     138.872 149.808 110.216  1.00 35.25           C  
ATOM    466  CE2 PHE A 199     137.003 149.494 111.672  1.00 35.25           C  
ATOM    467  CZ  PHE A 199     138.365 149.448 111.448  1.00 35.25           C  
ATOM    468  N   ASP A 200     135.253 153.077 105.743  1.00 49.48           N  
ATOM    469  CA  ASP A 200     134.329 153.587 104.740  1.00 49.48           C  
ATOM    470  C   ASP A 200     134.177 152.551 103.633  1.00 49.48           C  
ATOM    471  O   ASP A 200     135.176 152.079 103.078  1.00 49.48           O  
ATOM    472  CB  ASP A 200     134.832 154.913 104.168  1.00 49.48           C  
ATOM    473  CG  ASP A 200     133.728 155.728 103.532  1.00 49.48           C  
ATOM    474  OD1 ASP A 200     132.751 155.127 103.045  1.00 49.48           O  
ATOM    475  OD2 ASP A 200     133.837 156.972 103.523  1.00 49.48           O  
ATOM    476  N   VAL A 201     132.929 152.207 103.312  1.00 51.09           N  
ATOM    477  CA  VAL A 201     132.640 151.070 102.443  1.00 51.09           C  
ATOM    478  C   VAL A 201     131.899 151.498 101.181  1.00 51.09           C  
ATOM    479  O   VAL A 201     131.087 150.737 100.644  1.00 51.09           O  
ATOM    480  CB  VAL A 201     131.834 150.000 103.204  1.00 51.09           C  
ATOM    481  CG1 VAL A 201     132.697 149.345 104.271  1.00 51.09           C  
ATOM    482  CG2 VAL A 201     130.588 150.614 103.825  1.00 51.09           C  
ATOM    483  N   THR A 202     132.166 152.714 100.697  1.00 61.80           N  
ATOM    484  CA  THR A 202     131.524 153.160  99.462  1.00 61.80           C  
ATOM    485  C   THR A 202     131.961 152.329  98.262  1.00 61.80           C  
ATOM    486  O   THR A 202     131.156 152.081  97.358  1.00 61.80           O  
ATOM    487  CB  THR A 202     131.813 154.639  99.202  1.00 61.80           C  
ATOM    488  OG1 THR A 202     133.225 154.838  99.054  1.00 61.80           O  
ATOM    489  CG2 THR A 202     131.288 155.495 100.336  1.00 61.80           C  
ATOM    490  N   ALA A 203     133.224 151.897  98.231  1.00 63.57           N  
ATOM    491  CA  ALA A 203     133.727 151.111  97.111  1.00 63.57           C  
ATOM    492  C   ALA A 203     133.077 149.738  97.005  1.00 63.57           C  
ATOM    493  O   ALA A 203     133.213 149.089  95.963  1.00 63.57           O  
ATOM    494  CB  ALA A 203     135.245 150.954  97.220  1.00 63.57           C  
ATOM    495  N   GLN A 204     132.383 149.280  98.047  1.00 57.54           N  
ATOM    496  CA  GLN A 204     131.694 147.990  98.024  1.00 57.54           C  
ATOM    497  C   GLN A 204     130.291 148.210  97.471  1.00 57.54           C  
ATOM    498  O   GLN A 204     129.341 148.474  98.209  1.00 57.54           O  
ATOM    499  CB  GLN A 204     131.663 147.371  99.416  1.00 57.54           C  
ATOM    500  CG  GLN A 204     132.975 146.730  99.842  1.00 57.54           C  
ATOM    501  CD  GLN A 204     133.531 145.789  98.793  1.00 57.54           C  
ATOM    502  OE1 GLN A 204     132.812 144.946  98.257  1.00 57.54           O  
ATOM    503  NE2 GLN A 204     134.816 145.930  98.491  1.00 57.54           N  
ATOM    504  N   ARG A 205     130.161 148.100  96.151  1.00 67.66           N  
ATOM    505  CA  ARG A 205     128.887 148.293  95.472  1.00 67.66           C  
ATOM    506  C   ARG A 205     128.099 147.001  95.306  1.00 67.66           C  
ATOM    507  O   ARG A 205     127.021 147.023  94.702  1.00 67.66           O  
ATOM    508  CB  ARG A 205     129.115 148.935  94.099  1.00 67.66           C  
ATOM    509  N   SER A 206     128.604 145.883  95.820  1.00 61.43           N  
ATOM    510  CA  SER A 206     127.924 144.601  95.702  1.00 61.43           C  
ATOM    511  C   SER A 206     126.843 144.491  96.777  1.00 61.43           C  
ATOM    512  O   SER A 206     126.479 145.471  97.433  1.00 61.43           O  
ATOM    513  CB  SER A 206     128.934 143.461  95.785  1.00 61.43           C  
ATOM    514  OG  SER A 206     129.604 143.472  97.032  1.00 61.43           O  
ATOM    515  N   GLU A 207     126.309 143.284  96.960  1.00 59.59           N  
ATOM    516  CA  GLU A 207     125.274 143.058  97.961  1.00 59.59           C  
ATOM    517  C   GLU A 207     125.816 143.336  99.358  1.00 59.59           C  
ATOM    518  O   GLU A 207     126.902 142.875  99.720  1.00 59.59           O  
ATOM    519  CB  GLU A 207     124.753 141.625  97.870  1.00 59.59           C  
ATOM    520  N   ARG A 208     125.047 144.091 100.147  1.00 53.38           N  
ATOM    521  CA  ARG A 208     125.502 144.484 101.476  1.00 53.38           C  
ATOM    522  C   ARG A 208     125.412 143.337 102.474  1.00 53.38           C  
ATOM    523  O   ARG A 208     126.238 143.249 103.389  1.00 53.38           O  
ATOM    524  CB  ARG A 208     124.687 145.677 101.972  1.00 53.38           C  
ATOM    525  CG  ARG A 208     125.478 146.691 102.778  1.00 53.38           C  
ATOM    526  CD  ARG A 208     124.652 147.942 103.036  1.00 53.38           C  
ATOM    527  NE  ARG A 208     123.275 147.622 103.393  1.00 53.38           N  
ATOM    528  CZ  ARG A 208     122.219 147.916 102.647  1.00 53.38           C  
ATOM    529  NH1 ARG A 208     122.344 148.536 101.485  1.00 53.38           N  
ATOM    530  NH2 ARG A 208     121.006 147.578 103.076  1.00 53.38           N  
ATOM    531  N   LYS A 209     124.423 142.456 102.320  1.00 57.18           N  
ATOM    532  CA  LYS A 209     124.184 141.400 103.296  1.00 57.18           C  
ATOM    533  C   LYS A 209     125.281 140.344 103.322  1.00 57.18           C  
ATOM    534  O   LYS A 209     125.338 139.564 104.278  1.00 57.18           O  
ATOM    535  CB  LYS A 209     122.836 140.730 103.020  1.00 57.18           C  
ATOM    536  N   LYS A 210     126.146 140.296 102.311  1.00 50.84           N  
ATOM    537  CA  LYS A 210     127.179 139.272 102.239  1.00 50.84           C  
ATOM    538  C   LYS A 210     128.488 139.681 102.903  1.00 50.84           C  
ATOM    539  O   LYS A 210     129.388 138.843 103.024  1.00 50.84           O  
ATOM    540  CB  LYS A 210     127.446 138.896 100.779  1.00 50.84           C  
ATOM    541  CG  LYS A 210     126.374 138.012 100.170  1.00 50.84           C  
ATOM    542  CD  LYS A 210     126.254 136.702 100.932  1.00 50.84           C  
ATOM    543  CE  LYS A 210     124.813 136.233 101.001  1.00 50.84           C  
ATOM    544  NZ  LYS A 210     124.718 134.750 101.099  1.00 50.84           N  
ATOM    545  N   TRP A 211     128.621 140.936 103.336  1.00 48.22           N  
ATOM    546  CA  TRP A 211     129.832 141.367 104.020  1.00 48.22           C  
ATOM    547  C   TRP A 211     129.573 142.274 105.215  1.00 48.22           C  
ATOM    548  O   TRP A 211     130.538 142.734 105.832  1.00 48.22           O  
ATOM    549  CB  TRP A 211     130.780 142.082 103.041  1.00 48.22           C  
ATOM    550  CG  TRP A 211     130.138 143.199 102.276  1.00 48.22           C  
ATOM    551  CD1 TRP A 211     129.594 143.128 101.029  1.00 48.22           C  
ATOM    552  CD2 TRP A 211     129.979 144.557 102.707  1.00 48.22           C  
ATOM    553  NE1 TRP A 211     129.103 144.355 100.655  1.00 48.22           N  
ATOM    554  CE2 TRP A 211     129.327 145.250 101.668  1.00 48.22           C  
ATOM    555  CE3 TRP A 211     130.323 145.253 103.870  1.00 48.22           C  
ATOM    556  CZ2 TRP A 211     129.011 146.604 101.757  1.00 48.22           C  
ATOM    557  CZ3 TRP A 211     130.009 146.597 103.956  1.00 48.22           C  
ATOM    558  CH2 TRP A 211     129.360 147.258 102.906  1.00 48.22           C  
ATOM    559  N   ILE A 212     128.314 142.545 105.564  1.00 46.81           N  
ATOM    560  CA  ILE A 212     128.044 143.407 106.710  1.00 46.81           C  
ATOM    561  C   ILE A 212     128.285 142.659 108.017  1.00 46.81           C  
ATOM    562  O   ILE A 212     128.624 143.271 109.038  1.00 46.81           O  
ATOM    563  CB  ILE A 212     126.615 143.977 106.624  1.00 46.81           C  
ATOM    564  CG1 ILE A 212     126.478 145.216 107.510  1.00 46.81           C  
ATOM    565  CG2 ILE A 212     125.579 142.923 106.994  1.00 46.81           C  
ATOM    566  CD1 ILE A 212     127.299 146.396 107.038  1.00 46.81           C  
ATOM    567  N   HIS A 213     128.146 141.329 108.006  1.00 46.31           N  
ATOM    568  CA  HIS A 213     128.361 140.543 109.214  1.00 46.31           C  
ATOM    569  C   HIS A 213     129.805 140.604 109.690  1.00 46.31           C  
ATOM    570  O   HIS A 213     130.085 140.241 110.837  1.00 46.31           O  
ATOM    571  CB  HIS A 213     127.951 139.089 108.975  1.00 46.31           C  
ATOM    572  CG  HIS A 213     128.494 138.510 107.706  1.00 46.31           C  
ATOM    573  ND1 HIS A 213     129.832 138.230 107.527  1.00 46.31           N  
ATOM    574  CD2 HIS A 213     127.879 138.159 106.551  1.00 46.31           C  
ATOM    575  CE1 HIS A 213     130.018 137.732 106.318  1.00 46.31           C  
ATOM    576  NE2 HIS A 213     128.849 137.678 105.705  1.00 46.31           N  
ATOM    577  N   CYS A 214     130.726 141.052 108.836  1.00 44.35           N  
ATOM    578  CA  CYS A 214     132.108 141.251 109.246  1.00 44.35           C  
ATOM    579  C   CYS A 214     132.279 142.450 110.168  1.00 44.35           C  
ATOM    580  O   CYS A 214     133.366 142.625 110.730  1.00 44.35           O  
ATOM    581  CB  CYS A 214     133.002 141.417 108.016  1.00 44.35           C  
ATOM    582  SG  CYS A 214     132.864 140.081 106.806  1.00 44.35           S  
ATOM    583  N   PHE A 215     131.246 143.273 110.340  1.00 38.63           N  
ATOM    584  CA  PHE A 215     131.318 144.477 111.160  1.00 38.63           C  
ATOM    585  C   PHE A 215     130.526 144.327 112.456  1.00 38.63           C  
ATOM    586  O   PHE A 215     129.859 145.258 112.906  1.00 38.63           O  
ATOM    587  CB  PHE A 215     130.835 145.694 110.376  1.00 38.63           C  
ATOM    588  CG  PHE A 215     131.687 146.024 109.184  1.00 38.63           C  
ATOM    589  CD1 PHE A 215     132.830 146.793 109.326  1.00 38.63           C  
ATOM    590  CD2 PHE A 215     131.347 145.565 107.923  1.00 38.63           C  
ATOM    591  CE1 PHE A 215     133.619 147.098 108.233  1.00 38.63           C  
ATOM    592  CE2 PHE A 215     132.131 145.867 106.825  1.00 38.63           C  
ATOM    593  CZ  PHE A 215     133.268 146.635 106.981  1.00 38.63           C  
ATOM    594  N   GLU A 216     130.582 143.140 113.064  1.00 41.72           N  
ATOM    595  CA  GLU A 216     129.946 142.948 114.363  1.00 41.72           C  
ATOM    596  C   GLU A 216     130.653 143.748 115.450  1.00 41.72           C  
ATOM    597  O   GLU A 216     130.005 144.306 116.344  1.00 41.72           O  
ATOM    598  CB  GLU A 216     129.924 141.463 114.726  1.00 41.72           C  
ATOM    599  CG  GLU A 216     128.993 140.621 113.875  1.00 41.72           C  
ATOM    600  CD  GLU A 216     127.723 140.242 114.608  1.00 41.72           C  
ATOM    601  OE1 GLU A 216     127.162 139.167 114.312  1.00 41.72           O  
ATOM    602  OE2 GLU A 216     127.285 141.019 115.483  1.00 41.72           O  
ATOM    603  N   GLY A 217     131.979 143.817 115.391  1.00 34.89           N  
ATOM    604  CA  GLY A 217     132.784 144.417 116.432  1.00 34.89           C  
ATOM    605  C   GLY A 217     133.008 145.910 116.332  1.00 34.89           C  
ATOM    606  O   GLY A 217     133.775 146.455 117.133  1.00 34.89           O  
ATOM    607  N   VAL A 218     132.374 146.595 115.379  1.00 29.99           N  
ATOM    608  CA  VAL A 218     132.535 148.040 115.280  1.00 29.99           C  
ATOM    609  C   VAL A 218     131.854 148.708 116.466  1.00 29.99           C  
ATOM    610  O   VAL A 218     130.740 148.336 116.862  1.00 29.99           O  
ATOM    611  CB  VAL A 218     131.985 148.566 113.942  1.00 29.99           C  
ATOM    612  CG1 VAL A 218     132.803 148.019 112.782  1.00 29.99           C  
ATOM    613  CG2 VAL A 218     130.513 148.217 113.779  1.00 29.99           C  
ATOM    614  N   THR A 219     132.540 149.684 117.064  1.00 27.15           N  
ATOM    615  CA  THR A 219     131.984 150.363 118.229  1.00 27.15           C  
ATOM    616  C   THR A 219     130.729 151.149 117.868  1.00 27.15           C  
ATOM    617  O   THR A 219     129.737 151.117 118.607  1.00 27.15           O  
ATOM    618  CB  THR A 219     133.035 151.279 118.858  1.00 27.15           C  
ATOM    619  OG1 THR A 219     134.121 150.489 119.358  1.00 27.15           O  
ATOM    620  CG2 THR A 219     132.433 152.079 120.002  1.00 27.15           C  
ATOM    621  N   ALA A 220     130.742 151.849 116.735  1.00 31.18           N  
ATOM    622  CA  ALA A 220     129.576 152.635 116.355  1.00 31.18           C  
ATOM    623  C   ALA A 220     129.473 152.728 114.839  1.00 31.18           C  
ATOM    624  O   ALA A 220     130.438 152.482 114.109  1.00 31.18           O  
ATOM    625  CB  ALA A 220     129.616 154.037 116.974  1.00 31.18           C  
ATOM    626  N   ILE A 221     128.277 153.085 114.374  1.00 30.55           N  
ATOM    627  CA  ILE A 221     127.997 153.257 112.954  1.00 30.55           C  
ATOM    628  C   ILE A 221     127.614 154.711 112.719  1.00 30.55           C  
ATOM    629  O   ILE A 221     126.621 155.194 113.274  1.00 30.55           O  
ATOM    630  CB  ILE A 221     126.882 152.316 112.471  1.00 30.55           C  
ATOM    631  CG1 ILE A 221     127.381 150.872 112.429  1.00 30.55           C  
ATOM    632  CG2 ILE A 221     126.374 152.748 111.105  1.00 30.55           C  
ATOM    633  CD1 ILE A 221     126.291 149.864 112.152  1.00 30.55           C  
ATOM    634  N   ILE A 222     128.391 155.399 111.890  1.00 30.10           N  
ATOM    635  CA  ILE A 222     128.119 156.783 111.523  1.00 30.10           C  
ATOM    636  C   ILE A 222     127.351 156.774 110.206  1.00 30.10           C  
ATOM    637  O   ILE A 222     127.901 156.425 109.158  1.00 30.10           O  
ATOM    638  CB  ILE A 222     129.413 157.596 111.404  1.00 30.10           C  
ATOM    639  CG1 ILE A 222     130.149 157.630 112.746  1.00 30.10           C  
ATOM    640  CG2 ILE A 222     129.118 158.997 110.897  1.00 30.10           C  
ATOM    641  CD1 ILE A 222     131.254 158.661 112.812  1.00 30.10           C  
ATOM    642  N   PHE A 223     126.080 157.165 110.257  1.00 35.62           N  
ATOM    643  CA  PHE A 223     125.215 157.203 109.085  1.00 35.62           C  
ATOM    644  C   PHE A 223     125.024 158.653 108.662  1.00 35.62           C  
ATOM    645  O   PHE A 223     124.515 159.467 109.440  1.00 35.62           O  
ATOM    646  CB  PHE A 223     123.868 156.542 109.377  1.00 35.62           C  
ATOM    647  CG  PHE A 223     123.052 156.260 108.148  1.00 35.62           C  
ATOM    648  CD1 PHE A 223     123.199 155.065 107.464  1.00 35.62           C  
ATOM    649  CD2 PHE A 223     122.137 157.187 107.678  1.00 35.62           C  
ATOM    650  CE1 PHE A 223     122.451 154.801 106.333  1.00 35.62           C  
ATOM    651  CE2 PHE A 223     121.386 156.929 106.547  1.00 35.62           C  
ATOM    652  CZ  PHE A 223     121.543 155.734 105.875  1.00 35.62           C  
ATOM    653  N   CYS A 224     125.417 158.966 107.432  1.00 42.50           N  
ATOM    654  CA  CYS A 224     125.335 160.319 106.897  1.00 42.50           C  
ATOM    655  C   CYS A 224     124.146 160.422 105.952  1.00 42.50           C  
ATOM    656  O   CYS A 224     123.979 159.577 105.066  1.00 42.50           O  
ATOM    657  CB  CYS A 224     126.621 160.693 106.159  1.00 42.50           C  
ATOM    658  SG  CYS A 224     128.130 160.579 107.145  1.00 42.50           S  
ATOM    659  N   VAL A 225     123.321 161.452 106.139  1.00 42.62           N  
ATOM    660  CA  VAL A 225     122.180 161.700 105.264  1.00 42.62           C  
ATOM    661  C   VAL A 225     122.093 163.196 104.996  1.00 42.62           C  
ATOM    662  O   VAL A 225     122.317 164.010 105.898  1.00 42.62           O  
ATOM    663  CB  VAL A 225     120.866 161.158 105.865  1.00 42.62           C  
ATOM    664  CG1 VAL A 225     120.644 161.712 107.254  1.00 42.62           C  
ATOM    665  CG2 VAL A 225     119.685 161.481 104.960  1.00 42.62           C  
ATOM    666  N   ALA A 226     121.784 163.559 103.752  1.00 48.89           N  
ATOM    667  CA  ALA A 226     121.749 164.952 103.331  1.00 48.89           C  
ATOM    668  C   ALA A 226     120.330 165.499 103.411  1.00 48.89           C  
ATOM    669  O   ALA A 226     119.390 164.887 102.895  1.00 48.89           O  
ATOM    670  CB  ALA A 226     122.284 165.093 101.907  1.00 48.89           C  
ATOM    671  N   LEU A 227     120.181 166.656 104.062  1.00 51.84           N  
ATOM    672  CA  LEU A 227     118.889 167.330 104.106  1.00 51.84           C  
ATOM    673  C   LEU A 227     118.554 168.027 102.795  1.00 51.84           C  
ATOM    674  O   LEU A 227     117.383 168.339 102.556  1.00 51.84           O  
ATOM    675  CB  LEU A 227     118.863 168.346 105.249  1.00 51.84           C  
ATOM    676  CG  LEU A 227     119.247 167.828 106.634  1.00 51.84           C  
ATOM    677  CD1 LEU A 227     119.524 168.983 107.581  1.00 51.84           C  
ATOM    678  CD2 LEU A 227     118.141 166.944 107.178  1.00 51.84           C  
ATOM    679  N   SER A 228     119.549 168.276 101.946  1.00 61.42           N  
ATOM    680  CA  SER A 228     119.339 168.986 100.691  1.00 61.42           C  
ATOM    681  C   SER A 228     118.896 168.074  99.554  1.00 61.42           C  
ATOM    682  O   SER A 228     118.637 168.570  98.452  1.00 61.42           O  
ATOM    683  CB  SER A 228     120.618 169.723 100.290  1.00 61.42           C  
ATOM    684  OG  SER A 228     121.653 168.811  99.968  1.00 61.42           O  
ATOM    685  N   ASP A 229     118.803 166.768  99.787  1.00 64.88           N  
ATOM    686  CA  ASP A 229     118.393 165.817  98.764  1.00 64.88           C  
ATOM    687  C   ASP A 229     116.896 165.536  98.785  1.00 64.88           C  
ATOM    688  O   ASP A 229     116.438 164.633  98.076  1.00 64.88           O  
ATOM    689  CB  ASP A 229     119.170 164.507  98.918  1.00 64.88           C  
ATOM    690  CG  ASP A 229     120.624 164.642  98.513  1.00 64.88           C  
ATOM    691  OD1 ASP A 229     120.934 165.530  97.691  1.00 64.88           O  
ATOM    692  OD2 ASP A 229     121.457 163.855  99.009  1.00 64.88           O  
ATOM    693  N   TYR A 230     116.127 166.281  99.583  1.00 70.01           N  
ATOM    694  CA  TYR A 230     114.687 166.055  99.647  1.00 70.01           C  
ATOM    695  C   TYR A 230     114.007 166.376  98.322  1.00 70.01           C  
ATOM    696  O   TYR A 230     113.023 165.723  97.957  1.00 70.01           O  
ATOM    697  CB  TYR A 230     114.076 166.882 100.780  1.00 70.01           C  
ATOM    698  CG  TYR A 230     113.850 168.338 100.435  1.00 70.01           C  
ATOM    699  CD1 TYR A 230     114.902 169.243 100.441  1.00 70.01           C  
ATOM    700  CD2 TYR A 230     112.584 168.807 100.109  1.00 70.01           C  
ATOM    701  CE1 TYR A 230     114.701 170.574 100.126  1.00 70.01           C  
ATOM    702  CE2 TYR A 230     112.373 170.135  99.793  1.00 70.01           C  
ATOM    703  CZ  TYR A 230     113.435 171.014  99.804  1.00 70.01           C  
ATOM    704  OH  TYR A 230     113.230 172.338  99.491  1.00 70.01           O  
ATOM    705  N   ASP A 231     114.511 167.370  97.591  1.00 71.37           N  
ATOM    706  CA  ASP A 231     113.938 167.769  96.313  1.00 71.37           C  
ATOM    707  C   ASP A 231     114.641 167.121  95.126  1.00 71.37           C  
ATOM    708  O   ASP A 231     114.304 167.426  93.977  1.00 71.37           O  
ATOM    709  CB  ASP A 231     113.966 169.294  96.173  1.00 71.37           C  
ATOM    710  CG  ASP A 231     115.375 169.856  96.183  1.00 71.37           C  
ATOM    711  OD1 ASP A 231     116.294 169.158  96.659  1.00 71.37           O  
ATOM    712  OD2 ASP A 231     115.562 170.998  95.712  1.00 71.37           O  
ATOM    713  N   LEU A 232     115.603 166.238  95.372  1.00 67.72           N  
ATOM    714  CA  LEU A 232     116.304 165.550  94.294  1.00 67.72           C  
ATOM    715  C   LEU A 232     115.497 164.355  93.798  1.00 67.72           C  
ATOM    716  O   LEU A 232     115.051 163.523  94.589  1.00 67.72           O  
ATOM    717  CB  LEU A 232     117.692 165.094  94.752  1.00 67.72           C  
ATOM    718  CG  LEU A 232     118.865 166.055  94.535  1.00 67.72           C  
ATOM    719  CD1 LEU A 232     119.075 166.318  93.050  1.00 67.72           C  
ATOM    720  CD2 LEU A 232     118.670 167.360  95.293  1.00 67.72           C  
ATOM    721  N   ASN A 241     113.078 161.434  96.159  1.00 66.51           N  
ATOM    722  CA  ASN A 241     113.347 160.008  96.017  1.00 66.51           C  
ATOM    723  C   ASN A 241     114.655 159.629  96.704  1.00 66.51           C  
ATOM    724  O   ASN A 241     114.762 158.559  97.304  1.00 66.51           O  
ATOM    725  CB  ASN A 241     113.394 159.616  94.538  1.00 66.51           C  
ATOM    726  CG  ASN A 241     113.376 158.113  94.333  1.00 66.51           C  
ATOM    727  OD1 ASN A 241     113.043 157.354  95.244  1.00 66.51           O  
ATOM    728  ND2 ASN A 241     113.734 157.676  93.132  1.00 66.51           N  
ATOM    729  N   ARG A 242     115.651 160.513  96.604  1.00 62.15           N  
ATOM    730  CA  ARG A 242     116.931 160.262  97.258  1.00 62.15           C  
ATOM    731  C   ARG A 242     116.775 160.214  98.773  1.00 62.15           C  
ATOM    732  O   ARG A 242     117.388 159.373  99.443  1.00 62.15           O  
ATOM    733  CB  ARG A 242     117.945 161.331  96.852  1.00 62.15           C  
ATOM    734  CG  ARG A 242     119.393 160.930  97.081  1.00 62.15           C  
ATOM    735  CD  ARG A 242     120.346 161.897  96.398  1.00 62.15           C  
ATOM    736  NE  ARG A 242     120.153 161.924  94.953  1.00 62.15           N  
ATOM    737  CZ  ARG A 242     120.723 162.801  94.137  1.00 62.15           C  
ATOM    738  NH1 ARG A 242     121.533 163.743  94.592  1.00 62.15           N  
ATOM    739  NH2 ARG A 242     120.473 162.730  92.833  1.00 62.15           N  
ATOM    740  N   MET A 243     115.961 161.113  99.332  1.00 60.63           N  
ATOM    741  CA  MET A 243     115.694 161.077 100.766  1.00 60.63           C  
ATOM    742  C   MET A 243     114.980 159.790 101.158  1.00 60.63           C  
ATOM    743  O   MET A 243     115.263 159.211 102.213  1.00 60.63           O  
ATOM    744  CB  MET A 243     114.874 162.299 101.179  1.00 60.63           C  
ATOM    745  CG  MET A 243     114.573 162.370 102.667  1.00 60.63           C  
ATOM    746  SD  MET A 243     116.006 162.862 103.644  1.00 60.63           S  
ATOM    747  CE  MET A 243     115.688 164.612 103.854  1.00 60.63           C  
ATOM    748  N   HIS A 244     114.046 159.329 100.322  1.00 60.27           N  
ATOM    749  CA  HIS A 244     113.377 158.060 100.589  1.00 60.27           C  
ATOM    750  C   HIS A 244     114.366 156.902 100.559  1.00 60.27           C  
ATOM    751  O   HIS A 244     114.280 155.979 101.379  1.00 60.27           O  
ATOM    752  CB  HIS A 244     112.254 157.835  99.577  1.00 60.27           C  
ATOM    753  CG  HIS A 244     111.070 158.728  99.781  1.00 60.27           C  
ATOM    754  ND1 HIS A 244     110.046 158.420 100.650  1.00 60.27           N  
ATOM    755  CD2 HIS A 244     110.747 159.920  99.227  1.00 60.27           C  
ATOM    756  CE1 HIS A 244     109.143 159.384 100.624  1.00 60.27           C  
ATOM    757  NE2 HIS A 244     109.544 160.306  99.767  1.00 60.27           N  
ATOM    758  N   ALA A 245     115.313 156.930  99.618  1.00 53.93           N  
ATOM    759  CA  ALA A 245     116.346 155.900  99.575  1.00 53.93           C  
ATOM    760  C   ALA A 245     117.211 155.937 100.828  1.00 53.93           C  
ATOM    761  O   ALA A 245     117.577 154.887 101.370  1.00 53.93           O  
ATOM    762  CB  ALA A 245     117.205 156.070  98.322  1.00 53.93           C  
ATOM    763  N   SER A 246     117.553 157.138 101.300  1.00 51.91           N  
ATOM    764  CA  SER A 246     118.331 157.256 102.530  1.00 51.91           C  
ATOM    765  C   SER A 246     117.562 156.704 103.724  1.00 51.91           C  
ATOM    766  O   SER A 246     118.134 156.014 104.576  1.00 51.91           O  
ATOM    767  CB  SER A 246     118.718 158.715 102.768  1.00 51.91           C  
ATOM    768  OG  SER A 246     119.864 159.070 102.015  1.00 51.91           O  
ATOM    769  N   MET A 247     116.262 157.002 103.805  1.00 51.26           N  
ATOM    770  CA  MET A 247     115.444 156.463 104.888  1.00 51.26           C  
ATOM    771  C   MET A 247     115.372 154.943 104.822  1.00 51.26           C  
ATOM    772  O   MET A 247     115.450 154.266 105.854  1.00 51.26           O  
ATOM    773  CB  MET A 247     114.038 157.063 104.846  1.00 51.26           C  
ATOM    774  CG  MET A 247     113.993 158.574 104.985  1.00 51.26           C  
ATOM    775  SD  MET A 247     112.309 159.219 104.993  1.00 51.26           S  
ATOM    776  CE  MET A 247     111.677 158.493 106.503  1.00 51.26           C  
ATOM    777  N   LYS A 248     115.215 154.389 103.617  1.00 47.34           N  
ATOM    778  CA  LYS A 248     115.174 152.937 103.470  1.00 47.34           C  
ATOM    779  C   LYS A 248     116.494 152.302 103.889  1.00 47.34           C  
ATOM    780  O   LYS A 248     116.508 151.267 104.567  1.00 47.34           O  
ATOM    781  CB  LYS A 248     114.833 152.566 102.027  1.00 47.34           C  
ATOM    782  N   LEU A 249     117.616 152.909 103.493  1.00 46.82           N  
ATOM    783  CA  LEU A 249     118.922 152.389 103.890  1.00 46.82           C  
ATOM    784  C   LEU A 249     119.105 152.451 105.402  1.00 46.82           C  
ATOM    785  O   LEU A 249     119.615 151.503 106.012  1.00 46.82           O  
ATOM    786  CB  LEU A 249     120.030 153.168 103.181  1.00 46.82           C  
ATOM    787  CG  LEU A 249     121.475 152.762 103.481  1.00 46.82           C  
ATOM    788  CD1 LEU A 249     121.651 151.258 103.367  1.00 46.82           C  
ATOM    789  CD2 LEU A 249     122.435 153.487 102.553  1.00 46.82           C  
ATOM    790  N   PHE A 250     118.696 153.561 106.022  1.00 44.71           N  
ATOM    791  CA  PHE A 250     118.805 153.683 107.472  1.00 44.71           C  
ATOM    792  C   PHE A 250     117.941 152.648 108.179  1.00 44.71           C  
ATOM    793  O   PHE A 250     118.362 152.057 109.180  1.00 44.71           O  
ATOM    794  CB  PHE A 250     118.419 155.095 107.911  1.00 44.71           C  
ATOM    795  CG  PHE A 250     118.558 155.330 109.388  1.00 44.71           C  
ATOM    796  CD1 PHE A 250     119.802 155.554 109.954  1.00 44.71           C  
ATOM    797  CD2 PHE A 250     117.444 155.328 110.211  1.00 44.71           C  
ATOM    798  CE1 PHE A 250     119.932 155.771 111.312  1.00 44.71           C  
ATOM    799  CE2 PHE A 250     117.568 155.544 111.569  1.00 44.71           C  
ATOM    800  CZ  PHE A 250     118.813 155.766 112.120  1.00 44.71           C  
ATOM    801  N   ASP A 251     116.725 152.419 107.677  1.00 51.50           N  
ATOM    802  CA  ASP A 251     115.852 151.416 108.276  1.00 51.50           C  
ATOM    803  C   ASP A 251     116.440 150.018 108.134  1.00 51.50           C  
ATOM    804  O   ASP A 251     116.376 149.211 109.069  1.00 51.50           O  
ATOM    805  CB  ASP A 251     114.464 151.483 107.638  1.00 51.50           C  
ATOM    806  CG  ASP A 251     113.395 150.843 108.500  1.00 51.50           C  
ATOM    807  OD1 ASP A 251     113.716 150.410 109.626  1.00 51.50           O  
ATOM    808  OD2 ASP A 251     112.231 150.772 108.050  1.00 51.50           O  
ATOM    809  N   SER A 252     117.014 149.711 106.968  1.00 54.29           N  
ATOM    810  CA  SER A 252     117.622 148.400 106.764  1.00 54.29           C  
ATOM    811  C   SER A 252     118.824 148.196 107.679  1.00 54.29           C  
ATOM    812  O   SER A 252     119.003 147.111 108.245  1.00 54.29           O  
ATOM    813  CB  SER A 252     118.027 148.232 105.300  1.00 54.29           C  
ATOM    814  OG  SER A 252     118.651 146.979 105.084  1.00 54.29           O  
ATOM    815  N   ILE A 253     119.660 149.225 107.834  1.00 56.32           N  
ATOM    816  CA  ILE A 253     120.853 149.091 108.666  1.00 56.32           C  
ATOM    817  C   ILE A 253     120.476 148.992 110.140  1.00 56.32           C  
ATOM    818  O   ILE A 253     121.025 148.167 110.881  1.00 56.32           O  
ATOM    819  CB  ILE A 253     121.819 150.261 108.402  1.00 56.32           C  
ATOM    820  CG1 ILE A 253     122.411 150.155 106.996  1.00 56.32           C  
ATOM    821  CG2 ILE A 253     122.926 150.291 109.445  1.00 56.32           C  
ATOM    822  CD1 ILE A 253     123.231 148.904 106.771  1.00 56.32           C  
ATOM    823  N   CYS A 254     119.532 149.822 110.589  1.00 63.99           N  
ATOM    824  CA  CYS A 254     119.182 149.857 112.006  1.00 63.99           C  
ATOM    825  C   CYS A 254     118.478 148.582 112.453  1.00 63.99           C  
ATOM    826  O   CYS A 254     118.637 148.162 113.605  1.00 63.99           O  
ATOM    827  CB  CYS A 254     118.306 151.076 112.296  1.00 63.99           C  
ATOM    828  SG  CYS A 254     117.860 151.283 114.035  1.00 63.99           S  
ATOM    829  N   ASN A 255     117.706 147.953 111.570  1.00 61.92           N  
ATOM    830  CA  ASN A 255     116.955 146.752 111.907  1.00 61.92           C  
ATOM    831  C   ASN A 255     117.727 145.472 111.617  1.00 61.92           C  
ATOM    832  O   ASN A 255     117.166 144.380 111.747  1.00 61.92           O  
ATOM    833  CB  ASN A 255     115.619 146.739 111.162  1.00 61.92           C  
ATOM    834  CG  ASN A 255     114.797 147.987 111.418  1.00 61.92           C  
ATOM    835  OD1 ASN A 255     115.045 148.723 112.373  1.00 61.92           O  
ATOM    836  ND2 ASN A 255     113.810 148.231 110.564  1.00 61.92           N  
ATOM    837  N   ASN A 256     118.994 145.580 111.225  1.00 62.97           N  
ATOM    838  CA  ASN A 256     119.801 144.397 110.969  1.00 62.97           C  
ATOM    839  C   ASN A 256     120.077 143.643 112.266  1.00 62.97           C  
ATOM    840  O   ASN A 256     120.231 144.236 113.337  1.00 62.97           O  
ATOM    841  CB  ASN A 256     121.119 144.785 110.298  1.00 62.97           C  
ATOM    842  CG  ASN A 256     121.540 143.798 109.229  1.00 62.97           C  
ATOM    843  OD1 ASN A 256     120.998 142.697 109.135  1.00 62.97           O  
ATOM    844  ND2 ASN A 256     122.512 144.190 108.412  1.00 62.97           N  
ATOM    845  N   LYS A 257     120.136 142.314 112.157  1.00 59.85           N  
ATOM    846  CA  LYS A 257     120.375 141.485 113.334  1.00 59.85           C  
ATOM    847  C   LYS A 257     121.793 141.648 113.864  1.00 59.85           C  
ATOM    848  O   LYS A 257     122.035 141.436 115.057  1.00 59.85           O  
ATOM    849  CB  LYS A 257     120.100 140.017 113.006  1.00 59.85           C  
ATOM    850  CG  LYS A 257     120.683 139.563 111.678  1.00 59.85           C  
ATOM    851  CD  LYS A 257     120.143 138.203 111.270  1.00 59.85           C  
ATOM    852  CE  LYS A 257     120.111 138.055 109.758  1.00 59.85           C  
ATOM    853  NZ  LYS A 257     120.225 136.631 109.337  1.00 59.85           N  
ATOM    854  N   TRP A 258     122.739 142.019 113.000  1.00 55.28           N  
ATOM    855  CA  TRP A 258     124.127 142.167 113.417  1.00 55.28           C  
ATOM    856  C   TRP A 258     124.371 143.432 114.227  1.00 55.28           C  
ATOM    857  O   TRP A 258     125.405 143.532 114.897  1.00 55.28           O  
ATOM    858  CB  TRP A 258     125.047 142.158 112.194  1.00 55.28           C  
ATOM    859  CG  TRP A 258     124.609 141.213 111.117  1.00 55.28           C  
ATOM    860  CD1 TRP A 258     124.159 141.542 109.873  1.00 55.28           C  
ATOM    861  CD2 TRP A 258     124.583 139.782 111.188  1.00 55.28           C  
ATOM    862  NE1 TRP A 258     123.853 140.406 109.164  1.00 55.28           N  
ATOM    863  CE2 TRP A 258     124.104 139.312 109.949  1.00 55.28           C  
ATOM    864  CE3 TRP A 258     124.916 138.853 112.178  1.00 55.28           C  
ATOM    865  CZ2 TRP A 258     123.951 137.955 109.674  1.00 55.28           C  
ATOM    866  CZ3 TRP A 258     124.764 137.506 111.903  1.00 55.28           C  
ATOM    867  CH2 TRP A 258     124.285 137.070 110.662  1.00 55.28           C  
ATOM    868  N   PHE A 259     123.454 144.395 114.184  1.00 56.42           N  
ATOM    869  CA  PHE A 259     123.601 145.665 114.883  1.00 56.42           C  
ATOM    870  C   PHE A 259     122.487 145.864 115.903  1.00 56.42           C  
ATOM    871  O   PHE A 259     121.928 146.954 116.035  1.00 56.42           O  
ATOM    872  CB  PHE A 259     123.635 146.828 113.895  1.00 56.42           C  
ATOM    873  CG  PHE A 259     124.686 146.689 112.834  1.00 56.42           C  
ATOM    874  CD1 PHE A 259     126.008 146.457 113.176  1.00 56.42           C  
ATOM    875  CD2 PHE A 259     124.354 146.793 111.494  1.00 56.42           C  
ATOM    876  CE1 PHE A 259     126.978 146.330 112.202  1.00 56.42           C  
ATOM    877  CE2 PHE A 259     125.320 146.668 110.516  1.00 56.42           C  
ATOM    878  CZ  PHE A 259     126.633 146.435 110.870  1.00 56.42           C  
ATOM    879  N   THR A 260     122.146 144.800 116.635  1.00 73.69           N  
ATOM    880  CA  THR A 260     121.117 144.911 117.664  1.00 73.69           C  
ATOM    881  C   THR A 260     121.552 145.850 118.783  1.00 73.69           C  
ATOM    882  O   THR A 260     120.759 146.673 119.255  1.00 73.69           O  
ATOM    883  CB  THR A 260     120.782 143.527 118.222  1.00 73.69           C  
ATOM    884  OG1 THR A 260     120.249 142.705 117.176  1.00 73.69           O  
ATOM    885  CG2 THR A 260     119.759 143.634 119.344  1.00 73.69           C  
ATOM    886  N   ASP A 261     122.808 145.748 119.216  1.00 71.77           N  
ATOM    887  CA  ASP A 261     123.338 146.575 120.292  1.00 71.77           C  
ATOM    888  C   ASP A 261     124.356 147.598 119.803  1.00 71.77           C  
ATOM    889  O   ASP A 261     125.091 148.163 120.619  1.00 71.77           O  
ATOM    890  CB  ASP A 261     123.962 145.693 121.375  1.00 71.77           C  
ATOM    891  CG  ASP A 261     122.945 144.795 122.053  1.00 71.77           C  
ATOM    892  OD1 ASP A 261     121.763 145.190 122.136  1.00 71.77           O  
ATOM    893  OD2 ASP A 261     123.328 143.694 122.501  1.00 71.77           O  
ATOM    894  N   THR A 262     124.419 147.850 118.498  1.00 47.01           N  
ATOM    895  CA  THR A 262     125.389 148.780 117.935  1.00 47.01           C  
ATOM    896  C   THR A 262     124.790 150.179 117.864  1.00 47.01           C  
ATOM    897  O   THR A 262     123.719 150.374 117.280  1.00 47.01           O  
ATOM    898  CB  THR A 262     125.833 148.322 116.545  1.00 47.01           C  
ATOM    899  OG1 THR A 262     126.667 147.164 116.665  1.00 47.01           O  
ATOM    900  CG2 THR A 262     126.609 149.426 115.842  1.00 47.01           C  
ATOM    901  N   SER A 263     125.483 151.145 118.460  1.00 37.68           N  
ATOM    902  CA  SER A 263     125.012 152.522 118.453  1.00 37.68           C  
ATOM    903  C   SER A 263     125.181 153.148 117.072  1.00 37.68           C  
ATOM    904  O   SER A 263     126.120 152.837 116.331  1.00 37.68           O  
ATOM    905  CB  SER A 263     125.762 153.349 119.496  1.00 37.68           C  
ATOM    906  OG  SER A 263     125.336 154.700 119.478  1.00 37.68           O  
ATOM    907  N   ILE A 264     124.255 154.042 116.733  1.00 30.19           N  
ATOM    908  CA  ILE A 264     124.238 154.720 115.443  1.00 30.19           C  
ATOM    909  C   ILE A 264     124.235 156.222 115.683  1.00 30.19           C  
ATOM    910  O   ILE A 264     123.396 156.736 116.432  1.00 30.19           O  
ATOM    911  CB  ILE A 264     123.020 154.305 114.595  1.00 30.19           C  
ATOM    912  CG1 ILE A 264     123.108 152.824 114.223  1.00 30.19           C  
ATOM    913  CG2 ILE A 264     122.920 155.165 113.345  1.00 30.19           C  
ATOM    914  CD1 ILE A 264     121.870 152.293 113.538  1.00 30.19           C  
ATOM    915  N   ILE A 265     125.171 156.920 115.050  1.00 27.52           N  
ATOM    916  CA  ILE A 265     125.254 158.374 115.093  1.00 27.52           C  
ATOM    917  C   ILE A 265     124.819 158.891 113.728  1.00 27.52           C  
ATOM    918  O   ILE A 265     125.445 158.583 112.708  1.00 27.52           O  
ATOM    919  CB  ILE A 265     126.669 158.851 115.445  1.00 27.52           C  
ATOM    920  CG1 ILE A 265     127.140 158.207 116.750  1.00 27.52           C  
ATOM    921  CG2 ILE A 265     126.710 160.366 115.551  1.00 27.52           C  
ATOM    922  CD1 ILE A 265     128.600 157.811 116.740  1.00 27.52           C  
ATOM    923  N   LEU A 266     123.753 159.685 113.704  1.00 31.75           N  
ATOM    924  CA  LEU A 266     123.165 160.175 112.464  1.00 31.75           C  
ATOM    925  C   LEU A 266     123.621 161.609 112.222  1.00 31.75           C  
ATOM    926  O   LEU A 266     123.444 162.475 113.086  1.00 31.75           O  
ATOM    927  CB  LEU A 266     121.640 160.097 112.522  1.00 31.75           C  
ATOM    928  CG  LEU A 266     120.880 160.564 111.280  1.00 31.75           C  
ATOM    929  CD1 LEU A 266     121.004 159.536 110.168  1.00 31.75           C  
ATOM    930  CD2 LEU A 266     119.420 160.826 111.611  1.00 31.75           C  
ATOM    931  N   PHE A 267     124.205 161.855 111.051  1.00 33.48           N  
ATOM    932  CA  PHE A 267     124.686 163.180 110.673  1.00 33.48           C  
ATOM    933  C   PHE A 267     123.800 163.741 109.566  1.00 33.48           C  
ATOM    934  O   PHE A 267     123.788 163.223 108.442  1.00 33.48           O  
ATOM    935  CB  PHE A 267     126.148 163.127 110.236  1.00 33.48           C  
ATOM    936  CG  PHE A 267     127.120 163.143 111.381  1.00 33.48           C  
ATOM    937  CD1 PHE A 267     127.479 164.338 111.982  1.00 33.48           C  
ATOM    938  CD2 PHE A 267     127.667 161.968 111.860  1.00 33.48           C  
ATOM    939  CE1 PHE A 267     128.371 164.358 113.037  1.00 33.48           C  
ATOM    940  CE2 PHE A 267     128.560 161.982 112.914  1.00 33.48           C  
ATOM    941  CZ  PHE A 267     128.912 163.178 113.503  1.00 33.48           C  
ATOM    942  N   LEU A 268     123.074 164.810 109.890  1.00 39.77           N  
ATOM    943  CA  LEU A 268     122.211 165.518 108.946  1.00 39.77           C  
ATOM    944  C   LEU A 268     123.057 166.595 108.278  1.00 39.77           C  
ATOM    945  O   LEU A 268     123.159 167.724 108.759  1.00 39.77           O  
ATOM    946  CB  LEU A 268     121.006 166.110 109.668  1.00 39.77           C  
ATOM    947  CG  LEU A 268     120.011 165.133 110.301  1.00 39.77           C  
ATOM    948  CD1 LEU A 268     118.961 165.878 111.107  1.00 39.77           C  
ATOM    949  CD2 LEU A 268     119.346 164.266 109.254  1.00 39.77           C  
ATOM    950  N   ASN A 269     123.671 166.243 107.152  1.00 44.49           N  
ATOM    951  CA  ASN A 269     124.627 167.118 106.493  1.00 44.49           C  
ATOM    952  C   ASN A 269     123.921 168.093 105.551  1.00 44.49           C  
ATOM    953  O   ASN A 269     122.710 168.021 105.328  1.00 44.49           O  
ATOM    954  CB  ASN A 269     125.669 166.292 105.740  1.00 44.49           C  
ATOM    955  CG  ASN A 269     126.254 165.180 106.587  1.00 44.49           C  
ATOM    956  OD1 ASN A 269     126.451 165.340 107.791  1.00 44.49           O  
ATOM    957  ND2 ASN A 269     126.534 164.044 105.960  1.00 44.49           N  
ATOM    958  N   LYS A 270     124.705 169.017 104.987  1.00 50.46           N  
ATOM    959  CA  LYS A 270     124.213 170.022 104.039  1.00 50.46           C  
ATOM    960  C   LYS A 270     123.059 170.834 104.624  1.00 50.46           C  
ATOM    961  O   LYS A 270     122.056 171.098 103.957  1.00 50.46           O  
ATOM    962  CB  LYS A 270     123.819 169.380 102.706  1.00 50.46           C  
ATOM    963  CG  LYS A 270     124.975 169.252 101.718  1.00 50.46           C  
ATOM    964  CD  LYS A 270     125.975 168.181 102.129  1.00 50.46           C  
ATOM    965  CE  LYS A 270     125.394 166.787 101.989  1.00 50.46           C  
ATOM    966  NZ  LYS A 270     126.388 165.733 102.334  1.00 50.46           N  
ATOM    967  N   LYS A 271     123.206 171.231 105.890  1.00 55.88           N  
ATOM    968  CA  LYS A 271     122.223 172.108 106.518  1.00 55.88           C  
ATOM    969  C   LYS A 271     122.208 173.484 105.862  1.00 55.88           C  
ATOM    970  O   LYS A 271     121.140 174.083 105.681  1.00 55.88           O  
ATOM    971  CB  LYS A 271     122.518 172.228 108.013  1.00 55.88           C  
ATOM    972  CG  LYS A 271     121.804 173.374 108.709  1.00 55.88           C  
ATOM    973  CD  LYS A 271     122.235 173.489 110.162  1.00 55.88           C  
ATOM    974  CE  LYS A 271     123.664 173.993 110.276  1.00 55.88           C  
ATOM    975  NZ  LYS A 271     124.071 174.191 111.695  1.00 55.88           N  
ATOM    976  N   ASP A 272     123.386 174.001 105.501  1.00 67.26           N  
ATOM    977  CA  ASP A 272     123.478 175.360 104.975  1.00 67.26           C  
ATOM    978  C   ASP A 272     122.710 175.504 103.665  1.00 67.26           C  
ATOM    979  O   ASP A 272     121.977 176.480 103.469  1.00 67.26           O  
ATOM    980  CB  ASP A 272     124.944 175.748 104.786  1.00 67.26           C  
ATOM    981  CG  ASP A 272     125.673 175.929 106.102  1.00 67.26           C  
ATOM    982  OD1 ASP A 272     125.018 176.296 107.100  1.00 67.26           O  
ATOM    983  OD2 ASP A 272     126.901 175.704 106.140  1.00 67.26           O  
ATOM    984  N   LEU A 273     122.871 174.544 102.752  1.00 69.33           N  
ATOM    985  CA  LEU A 273     122.146 174.614 101.487  1.00 69.33           C  
ATOM    986  C   LEU A 273     120.649 174.419 101.699  1.00 69.33           C  
ATOM    987  O   LEU A 273     119.831 175.105 101.072  1.00 69.33           O  
ATOM    988  CB  LEU A 273     122.699 173.578 100.507  1.00 69.33           C  
ATOM    989  CG  LEU A 273     121.902 173.342  99.223  1.00 69.33           C  
ATOM    990  CD1 LEU A 273     121.874 174.603  98.375  1.00 69.33           C  
ATOM    991  CD2 LEU A 273     122.497 172.186  98.435  1.00 69.33           C  
ATOM    992  N   PHE A 274     120.274 173.498 102.590  1.00 67.71           N  
ATOM    993  CA  PHE A 274     118.867 173.271 102.899  1.00 67.71           C  
ATOM    994  C   PHE A 274     118.224 174.473 103.579  1.00 67.71           C  
ATOM    995  O   PHE A 274     116.993 174.584 103.585  1.00 67.71           O  
ATOM    996  CB  PHE A 274     118.729 172.025 103.780  1.00 67.71           C  
ATOM    997  CG  PHE A 274     117.311 171.684 104.144  1.00 67.71           C  
ATOM    998  CD1 PHE A 274     116.337 171.568 103.166  1.00 67.71           C  
ATOM    999  CD2 PHE A 274     116.953 171.477 105.466  1.00 67.71           C  
ATOM   1000  CE1 PHE A 274     115.033 171.255 103.501  1.00 67.71           C  
ATOM   1001  CE2 PHE A 274     115.652 171.163 105.806  1.00 67.71           C  
ATOM   1002  CZ  PHE A 274     114.691 171.052 104.822  1.00 67.71           C  
ATOM   1003  N   GLU A 275     119.028 175.375 104.150  1.00 75.48           N  
ATOM   1004  CA  GLU A 275     118.469 176.543 104.825  1.00 75.48           C  
ATOM   1005  C   GLU A 275     117.669 177.415 103.864  1.00 75.48           C  
ATOM   1006  O   GLU A 275     116.565 177.863 104.196  1.00 75.48           O  
ATOM   1007  CB  GLU A 275     119.587 177.355 105.480  1.00 75.48           C  
ATOM   1008  N   GLU A 276     118.204 177.670 102.668  1.00 81.00           N  
ATOM   1009  CA  GLU A 276     117.483 178.452 101.673  1.00 81.00           C  
ATOM   1010  C   GLU A 276     116.902 177.612 100.544  1.00 81.00           C  
ATOM   1011  O   GLU A 276     116.127 178.143  99.741  1.00 81.00           O  
ATOM   1012  CB  GLU A 276     118.376 179.549 101.067  1.00 81.00           C  
ATOM   1013  CG  GLU A 276     119.627 179.083 100.319  1.00 81.00           C  
ATOM   1014  CD  GLU A 276     120.641 178.390 101.205  1.00 81.00           C  
ATOM   1015  OE1 GLU A 276     120.589 178.591 102.437  1.00 81.00           O  
ATOM   1016  OE2 GLU A 276     121.494 177.652 100.669  1.00 81.00           O  
ATOM   1017  N   LYS A 277     117.253 176.326 100.453  1.00 78.86           N  
ATOM   1018  CA  LYS A 277     116.611 175.470  99.461  1.00 78.86           C  
ATOM   1019  C   LYS A 277     115.133 175.274  99.771  1.00 78.86           C  
ATOM   1020  O   LYS A 277     114.317 175.143  98.852  1.00 78.86           O  
ATOM   1021  CB  LYS A 277     117.326 174.120  99.382  1.00 78.86           C  
ATOM   1022  CG  LYS A 277     116.810 173.216  98.271  1.00 78.86           C  
ATOM   1023  CD  LYS A 277     117.560 171.895  98.223  1.00 78.86           C  
ATOM   1024  CE  LYS A 277     118.883 172.041  97.490  1.00 78.86           C  
ATOM   1025  NZ  LYS A 277     119.553 170.728  97.286  1.00 78.86           N  
ATOM   1026  N   ILE A 278     114.770 175.253 101.056  1.00 82.19           N  
ATOM   1027  CA  ILE A 278     113.369 175.102 101.433  1.00 82.19           C  
ATOM   1028  C   ILE A 278     112.560 176.331 101.033  1.00 82.19           C  
ATOM   1029  O   ILE A 278     111.355 176.230 100.770  1.00 82.19           O  
ATOM   1030  CB  ILE A 278     113.253 174.808 102.942  1.00 82.19           C  
ATOM   1031  CG1 ILE A 278     111.815 174.432 103.307  1.00 82.19           C  
ATOM   1032  CG2 ILE A 278     113.735 175.994 103.767  1.00 82.19           C  
ATOM   1033  CD1 ILE A 278     111.670 173.863 104.694  1.00 82.19           C  
ATOM   1034  N   LYS A 279     113.198 177.503 100.972  1.00 85.81           N  
ATOM   1035  CA  LYS A 279     112.485 178.724 100.617  1.00 85.81           C  
ATOM   1036  C   LYS A 279     111.988 178.713  99.176  1.00 85.81           C  
ATOM   1037  O   LYS A 279     111.080 179.481  98.843  1.00 85.81           O  
ATOM   1038  CB  LYS A 279     113.382 179.941 100.849  1.00 85.81           C  
ATOM   1039  CG  LYS A 279     113.466 180.376 102.303  1.00 85.81           C  
ATOM   1040  CD  LYS A 279     114.801 181.033 102.609  1.00 85.81           C  
ATOM   1041  CE  LYS A 279     114.987 181.233 104.104  1.00 85.81           C  
ATOM   1042  NZ  LYS A 279     115.685 180.079 104.736  1.00 85.81           N  
ATOM   1043  N   LYS A 280     112.559 177.864  98.318  1.00 91.57           N  
ATOM   1044  CA  LYS A 280     112.119 177.751  96.936  1.00 91.57           C  
ATOM   1045  C   LYS A 280     111.300 176.501  96.655  1.00 91.57           C  
ATOM   1046  O   LYS A 280     110.462 176.525  95.748  1.00 91.57           O  
ATOM   1047  CB  LYS A 280     113.327 177.774  95.987  1.00 91.57           C  
ATOM   1048  N   SER A 281     111.517 175.419  97.402  1.00 82.04           N  
ATOM   1049  CA  SER A 281     110.761 174.187  97.239  1.00 82.04           C  
ATOM   1050  C   SER A 281     110.325 173.696  98.614  1.00 82.04           C  
ATOM   1051  O   SER A 281     111.145 173.660  99.547  1.00 82.04           O  
ATOM   1052  CB  SER A 281     111.593 173.115  96.523  1.00 82.04           C  
ATOM   1053  OG  SER A 281     110.992 171.837  96.645  1.00 82.04           O  
ATOM   1054  N   PRO A 282     109.066 173.306  98.784  1.00 80.70           N  
ATOM   1055  CA  PRO A 282     108.595 172.881 100.102  1.00 80.70           C  
ATOM   1056  C   PRO A 282     108.858 171.404 100.357  1.00 80.70           C  
ATOM   1057  O   PRO A 282     109.160 170.624  99.451  1.00 80.70           O  
ATOM   1058  CB  PRO A 282     107.090 173.173 100.045  1.00 80.70           C  
ATOM   1059  CG  PRO A 282     106.746 173.224  98.554  1.00 80.70           C  
ATOM   1060  CD  PRO A 282     108.027 173.127  97.758  1.00 80.70           C  
ATOM   1061  N   LEU A 283     108.739 171.030 101.633  1.00 76.67           N  
ATOM   1062  CA  LEU A 283     108.935 169.645 102.042  1.00 76.67           C  
ATOM   1063  C   LEU A 283     107.803 168.732 101.590  1.00 76.67           C  
ATOM   1064  O   LEU A 283     107.940 167.508 101.689  1.00 76.67           O  
ATOM   1065  CB  LEU A 283     109.092 169.569 103.562  1.00 76.67           C  
ATOM   1066  CG  LEU A 283     109.855 168.370 104.130  1.00 76.67           C  
ATOM   1067  CD1 LEU A 283     111.150 168.145 103.366  1.00 76.67           C  
ATOM   1068  CD2 LEU A 283     110.132 168.562 105.613  1.00 76.67           C  
ATOM   1069  N   THR A 284     106.695 169.294 101.100  1.00 83.63           N  
ATOM   1070  CA  THR A 284     105.583 168.478 100.626  1.00 83.63           C  
ATOM   1071  C   THR A 284     105.966 167.632  99.417  1.00 83.63           C  
ATOM   1072  O   THR A 284     105.414 166.541  99.237  1.00 83.63           O  
ATOM   1073  CB  THR A 284     104.388 169.375 100.285  1.00 83.63           C  
ATOM   1074  OG1 THR A 284     104.093 170.222 101.403  1.00 83.63           O  
ATOM   1075  CG2 THR A 284     103.156 168.542  99.962  1.00 83.63           C  
ATOM   1076  N   ILE A 285     106.905 168.105  98.594  1.00 86.34           N  
ATOM   1077  CA  ILE A 285     107.331 167.339  97.425  1.00 86.34           C  
ATOM   1078  C   ILE A 285     107.943 166.011  97.856  1.00 86.34           C  
ATOM   1079  O   ILE A 285     107.641 164.953  97.290  1.00 86.34           O  
ATOM   1080  CB  ILE A 285     108.314 168.162  96.573  1.00 86.34           C  
ATOM   1081  CG1 ILE A 285     107.658 169.466  96.114  1.00 86.34           C  
ATOM   1082  CG2 ILE A 285     108.794 167.353  95.378  1.00 86.34           C  
ATOM   1083  CD1 ILE A 285     106.438 169.263  95.242  1.00 86.34           C  
ATOM   1084  N   CYS A 286     108.810 166.046  98.869  1.00 80.92           N  
ATOM   1085  CA  CYS A 286     109.412 164.818  99.375  1.00 80.92           C  
ATOM   1086  C   CYS A 286     108.432 163.997 100.203  1.00 80.92           C  
ATOM   1087  O   CYS A 286     108.462 162.762 100.145  1.00 80.92           O  
ATOM   1088  CB  CYS A 286     110.652 165.143 100.209  1.00 80.92           C  
ATOM   1089  SG  CYS A 286     111.555 163.692 100.795  1.00 80.92           S  
ATOM   1090  N   TYR A 287     107.565 164.652 100.967  1.00 76.96           N  
ATOM   1091  CA  TYR A 287     106.616 163.953 101.825  1.00 76.96           C  
ATOM   1092  C   TYR A 287     105.180 164.342 101.492  1.00 76.96           C  
ATOM   1093  O   TYR A 287     104.687 165.377 101.940  1.00 76.96           O  
ATOM   1094  CB  TYR A 287     106.913 164.246 103.297  1.00 76.96           C  
ATOM   1095  CG  TYR A 287     108.240 163.699 103.774  1.00 76.96           C  
ATOM   1096  CD1 TYR A 287     109.052 164.438 104.624  1.00 76.96           C  
ATOM   1097  CD2 TYR A 287     108.678 162.442 103.378  1.00 76.96           C  
ATOM   1098  CE1 TYR A 287     110.264 163.943 105.064  1.00 76.96           C  
ATOM   1099  CE2 TYR A 287     109.890 161.938 103.813  1.00 76.96           C  
ATOM   1100  CZ  TYR A 287     110.679 162.693 104.656  1.00 76.96           C  
ATOM   1101  OH  TYR A 287     111.885 162.197 105.093  1.00 76.96           O  
ATOM   1102  N   THR A 295     109.484 177.482 107.557  1.00 86.21           N  
ATOM   1103  CA  THR A 295     110.591 177.620 108.495  1.00 86.21           C  
ATOM   1104  C   THR A 295     111.491 176.388 108.461  1.00 86.21           C  
ATOM   1105  O   THR A 295     111.016 175.266 108.287  1.00 86.21           O  
ATOM   1106  CB  THR A 295     110.089 177.841 109.934  1.00 86.21           C  
ATOM   1107  N   TYR A 296     112.797 176.607 108.627  1.00 75.79           N  
ATOM   1108  CA  TYR A 296     113.740 175.494 108.588  1.00 75.79           C  
ATOM   1109  C   TYR A 296     113.676 174.663 109.864  1.00 75.79           C  
ATOM   1110  O   TYR A 296     113.894 173.447 109.827  1.00 75.79           O  
ATOM   1111  CB  TYR A 296     115.161 176.011 108.360  1.00 75.79           C  
ATOM   1112  CG  TYR A 296     116.233 175.061 108.849  1.00 75.79           C  
ATOM   1113  CD1 TYR A 296     116.499 173.877 108.173  1.00 75.79           C  
ATOM   1114  CD2 TYR A 296     116.969 175.342 109.992  1.00 75.79           C  
ATOM   1115  CE1 TYR A 296     117.472 173.003 108.620  1.00 75.79           C  
ATOM   1116  CE2 TYR A 296     117.943 174.475 110.446  1.00 75.79           C  
ATOM   1117  CZ  TYR A 296     118.190 173.308 109.757  1.00 75.79           C  
ATOM   1118  OH  TYR A 296     119.158 172.441 110.206  1.00 75.79           O  
ATOM   1119  N   GLU A 297     113.388 175.300 111.002  1.00 80.42           N  
ATOM   1120  CA  GLU A 297     113.432 174.596 112.282  1.00 80.42           C  
ATOM   1121  C   GLU A 297     112.420 173.457 112.319  1.00 80.42           C  
ATOM   1122  O   GLU A 297     112.760 172.316 112.657  1.00 80.42           O  
ATOM   1123  CB  GLU A 297     113.172 175.568 113.438  1.00 80.42           C  
ATOM   1124  CG  GLU A 297     114.260 176.610 113.721  1.00 80.42           C  
ATOM   1125  CD  GLU A 297     114.612 177.468 112.521  1.00 80.42           C  
ATOM   1126  OE1 GLU A 297     113.770 178.296 112.114  1.00 80.42           O  
ATOM   1127  OE2 GLU A 297     115.734 177.325 111.992  1.00 80.42           O  
ATOM   1128  N   GLU A 298     111.164 173.754 111.976  1.00 72.11           N  
ATOM   1129  CA  GLU A 298     110.116 172.741 112.031  1.00 72.11           C  
ATOM   1130  C   GLU A 298     110.378 171.617 111.037  1.00 72.11           C  
ATOM   1131  O   GLU A 298     110.191 170.440 111.363  1.00 72.11           O  
ATOM   1132  CB  GLU A 298     108.753 173.382 111.773  1.00 72.11           C  
ATOM   1133  CG  GLU A 298     108.757 174.424 110.667  1.00 72.11           C  
ATOM   1134  CD  GLU A 298     107.519 175.298 110.683  1.00 72.11           C  
ATOM   1135  OE1 GLU A 298     107.064 175.667 111.786  1.00 72.11           O  
ATOM   1136  OE2 GLU A 298     106.999 175.615 109.592  1.00 72.11           O  
ATOM   1137  N   ALA A 299     110.813 171.959 109.822  1.00 61.18           N  
ATOM   1138  CA  ALA A 299     111.089 170.935 108.819  1.00 61.18           C  
ATOM   1139  C   ALA A 299     112.244 170.037 109.245  1.00 61.18           C  
ATOM   1140  O   ALA A 299     112.183 168.814 109.072  1.00 61.18           O  
ATOM   1141  CB  ALA A 299     111.386 171.589 107.472  1.00 61.18           C  
ATOM   1142  N   ALA A 300     113.308 170.625 109.797  1.00 59.85           N  
ATOM   1143  CA  ALA A 300     114.437 169.828 110.261  1.00 59.85           C  
ATOM   1144  C   ALA A 300     114.032 168.916 111.410  1.00 59.85           C  
ATOM   1145  O   ALA A 300     114.413 167.740 111.441  1.00 59.85           O  
ATOM   1146  CB  ALA A 300     115.588 170.743 110.679  1.00 59.85           C  
ATOM   1147  N   ALA A 301     113.252 169.437 112.362  1.00 59.29           N  
ATOM   1148  CA  ALA A 301     112.789 168.606 113.469  1.00 59.29           C  
ATOM   1149  C   ALA A 301     111.896 167.475 112.972  1.00 59.29           C  
ATOM   1150  O   ALA A 301     111.975 166.346 113.468  1.00 59.29           O  
ATOM   1151  CB  ALA A 301     112.052 169.464 114.497  1.00 59.29           C  
ATOM   1152  N   TYR A 302     111.036 167.764 111.993  1.00 58.66           N  
ATOM   1153  CA  TYR A 302     110.140 166.753 111.441  1.00 58.66           C  
ATOM   1154  C   TYR A 302     110.919 165.661 110.713  1.00 58.66           C  
ATOM   1155  O   TYR A 302     110.630 164.467 110.873  1.00 58.66           O  
ATOM   1156  CB  TYR A 302     109.130 167.445 110.521  1.00 58.66           C  
ATOM   1157  CG  TYR A 302     108.240 166.550 109.692  1.00 58.66           C  
ATOM   1158  CD1 TYR A 302     108.606 166.161 108.411  1.00 58.66           C  
ATOM   1159  CD2 TYR A 302     107.013 166.122 110.181  1.00 58.66           C  
ATOM   1160  CE1 TYR A 302     107.784 165.356 107.650  1.00 58.66           C  
ATOM   1161  CE2 TYR A 302     106.185 165.317 109.428  1.00 58.66           C  
ATOM   1162  CZ  TYR A 302     106.573 164.941 108.161  1.00 58.66           C  
ATOM   1163  OH  TYR A 302     105.753 164.135 107.406  1.00 58.66           O  
ATOM   1164  N   ILE A 303     111.926 166.050 109.927  1.00 51.87           N  
ATOM   1165  CA  ILE A 303     112.773 165.067 109.256  1.00 51.87           C  
ATOM   1166  C   ILE A 303     113.521 164.222 110.280  1.00 51.87           C  
ATOM   1167  O   ILE A 303     113.618 162.995 110.144  1.00 51.87           O  
ATOM   1168  CB  ILE A 303     113.738 165.772 108.283  1.00 51.87           C  
ATOM   1169  CG1 ILE A 303     112.983 166.280 107.053  1.00 51.87           C  
ATOM   1170  CG2 ILE A 303     114.866 164.841 107.869  1.00 51.87           C  
ATOM   1171  CD1 ILE A 303     113.808 167.183 106.162  1.00 51.87           C  
ATOM   1172  N   GLN A 304     114.056 164.862 111.324  1.00 51.80           N  
ATOM   1173  CA  GLN A 304     114.796 164.128 112.346  1.00 51.80           C  
ATOM   1174  C   GLN A 304     113.900 163.136 113.078  1.00 51.80           C  
ATOM   1175  O   GLN A 304     114.309 161.999 113.343  1.00 51.80           O  
ATOM   1176  CB  GLN A 304     115.439 165.105 113.331  1.00 51.80           C  
ATOM   1177  CG  GLN A 304     115.699 164.521 114.712  1.00 51.80           C  
ATOM   1178  CD  GLN A 304     116.337 165.517 115.661  1.00 51.80           C  
ATOM   1179  OE1 GLN A 304     116.759 166.599 115.254  1.00 51.80           O  
ATOM   1180  NE2 GLN A 304     116.408 165.155 116.936  1.00 51.80           N  
ATOM   1181  N   CYS A 305     112.672 163.543 113.415  1.00 54.73           N  
ATOM   1182  CA  CYS A 305     111.788 162.631 114.132  1.00 54.73           C  
ATOM   1183  C   CYS A 305     111.315 161.493 113.237  1.00 54.73           C  
ATOM   1184  O   CYS A 305     111.151 160.366 113.716  1.00 54.73           O  
ATOM   1185  CB  CYS A 305     110.596 163.383 114.731  1.00 54.73           C  
ATOM   1186  SG  CYS A 305     109.362 163.980 113.562  1.00 54.73           S  
ATOM   1187  N   GLN A 306     111.102 161.751 111.942  1.00 54.88           N  
ATOM   1188  CA  GLN A 306     110.804 160.648 111.031  1.00 54.88           C  
ATOM   1189  C   GLN A 306     111.977 159.682 110.911  1.00 54.88           C  
ATOM   1190  O   GLN A 306     111.776 158.464 110.845  1.00 54.88           O  
ATOM   1191  CB  GLN A 306     110.403 161.171 109.654  1.00 54.88           C  
ATOM   1192  CG  GLN A 306     108.963 161.627 109.559  1.00 54.88           C  
ATOM   1193  CD  GLN A 306     108.459 161.601 108.132  1.00 54.88           C  
ATOM   1194  OE1 GLN A 306     107.364 162.084 107.843  1.00 54.88           O  
ATOM   1195  NE2 GLN A 306     109.275 161.088 107.224  1.00 54.88           N  
ATOM   1196  N   PHE A 307     113.207 160.201 110.865  1.00 47.08           N  
ATOM   1197  CA  PHE A 307     114.367 159.315 110.808  1.00 47.08           C  
ATOM   1198  C   PHE A 307     114.498 158.492 112.083  1.00 47.08           C  
ATOM   1199  O   PHE A 307     114.852 157.308 112.031  1.00 47.08           O  
ATOM   1200  CB  PHE A 307     115.639 160.120 110.553  1.00 47.08           C  
ATOM   1201  CG  PHE A 307     115.987 160.251 109.100  1.00 47.08           C  
ATOM   1202  CD1 PHE A 307     116.691 159.252 108.449  1.00 47.08           C  
ATOM   1203  CD2 PHE A 307     115.604 161.370 108.383  1.00 47.08           C  
ATOM   1204  CE1 PHE A 307     117.008 159.371 107.110  1.00 47.08           C  
ATOM   1205  CE2 PHE A 307     115.918 161.494 107.046  1.00 47.08           C  
ATOM   1206  CZ  PHE A 307     116.621 160.494 106.408  1.00 47.08           C  
ATOM   1207  N   GLU A 308     114.222 159.102 113.237  1.00 55.34           N  
ATOM   1208  CA  GLU A 308     114.270 158.369 114.496  1.00 55.34           C  
ATOM   1209  C   GLU A 308     113.123 157.375 114.634  1.00 55.34           C  
ATOM   1210  O   GLU A 308     113.259 156.390 115.367  1.00 55.34           O  
ATOM   1211  CB  GLU A 308     114.256 159.342 115.676  1.00 55.34           C  
ATOM   1212  CG  GLU A 308     115.636 159.693 116.209  1.00 55.34           C  
ATOM   1213  CD  GLU A 308     115.689 161.080 116.822  1.00 55.34           C  
ATOM   1214  OE1 GLU A 308     114.648 161.544 117.333  1.00 55.34           O  
ATOM   1215  OE2 GLU A 308     116.770 161.704 116.794  1.00 55.34           O  
ATOM   1216  N   ASP A 309     111.999 157.612 113.952  1.00 58.68           N  
ATOM   1217  CA  ASP A 309     110.862 156.703 114.040  1.00 58.68           C  
ATOM   1218  C   ASP A 309     111.135 155.358 113.379  1.00 58.68           C  
ATOM   1219  O   ASP A 309     110.491 154.366 113.738  1.00 58.68           O  
ATOM   1220  CB  ASP A 309     109.623 157.344 113.412  1.00 58.68           C  
ATOM   1221  CG  ASP A 309     108.973 158.371 114.320  1.00 58.68           C  
ATOM   1222  OD1 ASP A 309     109.130 158.261 115.554  1.00 58.68           O  
ATOM   1223  OD2 ASP A 309     108.307 159.290 113.798  1.00 58.68           O  
ATOM   1224  N   LEU A 310     112.067 155.300 112.426  1.00 57.09           N  
ATOM   1225  CA  LEU A 310     112.372 154.048 111.744  1.00 57.09           C  
ATOM   1226  C   LEU A 310     112.997 153.009 112.665  1.00 57.09           C  
ATOM   1227  O   LEU A 310     113.002 151.823 112.316  1.00 57.09           O  
ATOM   1228  CB  LEU A 310     113.301 154.310 110.557  1.00 57.09           C  
ATOM   1229  CG  LEU A 310     112.718 155.147 109.417  1.00 57.09           C  
ATOM   1230  CD1 LEU A 310     113.826 155.708 108.538  1.00 57.09           C  
ATOM   1231  CD2 LEU A 310     111.738 154.325 108.594  1.00 57.09           C  
ATOM   1232  N   ASN A 311     113.521 153.418 113.817  1.00 68.40           N  
ATOM   1233  CA  ASN A 311     114.101 152.471 114.760  1.00 68.40           C  
ATOM   1234  C   ASN A 311     113.008 151.618 115.393  1.00 68.40           C  
ATOM   1235  O   ASN A 311     111.930 152.117 115.728  1.00 68.40           O  
ATOM   1236  CB  ASN A 311     114.883 153.216 115.839  1.00 68.40           C  
ATOM   1237  CG  ASN A 311     115.609 152.282 116.788  1.00 68.40           C  
ATOM   1238  OD1 ASN A 311     115.790 151.099 116.498  1.00 68.40           O  
ATOM   1239  ND2 ASN A 311     116.030 152.811 117.930  1.00 68.40           N  
ATOM   1240  N   LYS A 312     113.291 150.326 115.556  1.00 77.42           N  
ATOM   1241  CA  LYS A 312     112.371 149.402 116.203  1.00 77.42           C  
ATOM   1242  C   LYS A 312     112.877 148.874 117.535  1.00 77.42           C  
ATOM   1243  O   LYS A 312     112.066 148.570 118.412  1.00 77.42           O  
ATOM   1244  CB  LYS A 312     112.073 148.212 115.281  1.00 77.42           C  
ATOM   1245  N   ARG A 313     114.192 148.759 117.708  1.00 82.87           N  
ATOM   1246  CA  ARG A 313     114.774 148.298 118.967  1.00 82.87           C  
ATOM   1247  C   ARG A 313     115.191 149.504 119.808  1.00 82.87           C  
ATOM   1248  O   ARG A 313     116.370 149.807 119.992  1.00 82.87           O  
ATOM   1249  CB  ARG A 313     115.949 147.363 118.695  1.00 82.87           C  
ATOM   1250  N   LYS A 314     114.174 150.198 120.325  1.00 87.79           N  
ATOM   1251  CA  LYS A 314     114.408 151.407 121.106  1.00 87.79           C  
ATOM   1252  C   LYS A 314     115.092 151.125 122.438  1.00 87.79           C  
ATOM   1253  O   LYS A 314     115.656 152.048 123.036  1.00 87.79           O  
ATOM   1254  CB  LYS A 314     113.086 152.136 121.353  1.00 87.79           C  
ATOM   1255  CG  LYS A 314     112.409 152.646 120.091  1.00 87.79           C  
ATOM   1256  CD  LYS A 314     113.122 153.868 119.536  1.00 87.79           C  
ATOM   1257  CE  LYS A 314     112.409 154.410 118.309  1.00 87.79           C  
ATOM   1258  NZ  LYS A 314     111.067 154.961 118.645  1.00 87.79           N  
ATOM   1259  N   ASP A 315     115.058 149.882 122.915  1.00 97.24           N  
ATOM   1260  CA  ASP A 315     115.611 149.543 124.220  1.00 97.24           C  
ATOM   1261  C   ASP A 315     117.031 149.002 124.159  1.00 97.24           C  
ATOM   1262  O   ASP A 315     117.779 149.154 125.131  1.00 97.24           O  
ATOM   1263  CB  ASP A 315     114.716 148.515 124.922  1.00 97.24           C  
ATOM   1264  CG  ASP A 315     113.376 149.092 125.332  1.00 97.24           C  
ATOM   1265  OD1 ASP A 315     113.309 150.310 125.600  1.00 97.24           O  
ATOM   1266  OD2 ASP A 315     112.390 148.328 125.387  1.00 97.24           O  
ATOM   1267  N   THR A 316     117.425 148.378 123.049  1.00 91.68           N  
ATOM   1268  CA  THR A 316     118.747 147.775 122.949  1.00 91.68           C  
ATOM   1269  C   THR A 316     119.791 148.705 122.345  1.00 91.68           C  
ATOM   1270  O   THR A 316     120.989 148.437 122.484  1.00 91.68           O  
ATOM   1271  CB  THR A 316     118.685 146.489 122.118  1.00 91.68           C  
ATOM   1272  OG1 THR A 316     118.345 146.809 120.764  1.00 91.68           O  
ATOM   1273  CG2 THR A 316     117.642 145.539 122.686  1.00 91.68           C  
ATOM   1274  N   LYS A 317     119.374 149.781 121.682  1.00 78.62           N  
ATOM   1275  CA  LYS A 317     120.307 150.700 121.049  1.00 78.62           C  
ATOM   1276  C   LYS A 317     119.814 152.129 121.222  1.00 78.62           C  
ATOM   1277  O   LYS A 317     118.630 152.377 121.459  1.00 78.62           O  
ATOM   1278  CB  LYS A 317     120.490 150.388 119.558  1.00 78.62           C  
ATOM   1279  CG  LYS A 317     119.254 150.649 118.715  1.00 78.62           C  
ATOM   1280  CD  LYS A 317     119.494 150.286 117.261  1.00 78.62           C  
ATOM   1281  CE  LYS A 317     119.522 148.781 117.074  1.00 78.62           C  
ATOM   1282  NZ  LYS A 317     119.669 148.402 115.643  1.00 78.62           N  
ATOM   1283  N   GLU A 318     120.747 153.069 121.100  1.00 51.31           N  
ATOM   1284  CA  GLU A 318     120.456 154.493 121.172  1.00 51.31           C  
ATOM   1285  C   GLU A 318     120.992 155.180 119.925  1.00 51.31           C  
ATOM   1286  O   GLU A 318     122.107 154.895 119.478  1.00 51.31           O  
ATOM   1287  CB  GLU A 318     121.070 155.119 122.429  1.00 51.31           C  
ATOM   1288  CG  GLU A 318     120.660 156.561 122.673  1.00 51.31           C  
ATOM   1289  CD  GLU A 318     121.687 157.329 123.480  1.00 51.31           C  
ATOM   1290  OE1 GLU A 318     122.585 156.688 124.065  1.00 51.31           O  
ATOM   1291  OE2 GLU A 318     121.595 158.573 123.533  1.00 51.31           O  
ATOM   1292  N   ILE A 319     120.193 156.086 119.365  1.00 42.11           N  
ATOM   1293  CA  ILE A 319     120.537 156.803 118.143  1.00 42.11           C  
ATOM   1294  C   ILE A 319     120.878 158.241 118.504  1.00 42.11           C  
ATOM   1295  O   ILE A 319     120.110 158.914 119.202  1.00 42.11           O  
ATOM   1296  CB  ILE A 319     119.394 156.752 117.114  1.00 42.11           C  
ATOM   1297  CG1 ILE A 319     119.155 155.314 116.653  1.00 42.11           C  
ATOM   1298  CG2 ILE A 319     119.701 157.649 115.925  1.00 42.11           C  
ATOM   1299  CD1 ILE A 319     117.915 155.148 115.812  1.00 42.11           C  
ATOM   1300  N   TYR A 320     122.029 158.708 118.029  1.00 36.35           N  
ATOM   1301  CA  TYR A 320     122.481 160.076 118.240  1.00 36.35           C  
ATOM   1302  C   TYR A 320     122.283 160.867 116.956  1.00 36.35           C  
ATOM   1303  O   TYR A 320     122.792 160.480 115.899  1.00 36.35           O  
ATOM   1304  CB  TYR A 320     123.951 160.107 118.662  1.00 36.35           C  
ATOM   1305  CG  TYR A 320     124.236 159.398 119.966  1.00 36.35           C  
ATOM   1306  CD1 TYR A 320     124.174 160.076 121.176  1.00 36.35           C  
ATOM   1307  CD2 TYR A 320     124.571 158.050 119.987  1.00 36.35           C  
ATOM   1308  CE1 TYR A 320     124.436 159.431 122.370  1.00 36.35           C  
ATOM   1309  CE2 TYR A 320     124.834 157.398 121.175  1.00 36.35           C  
ATOM   1310  CZ  TYR A 320     124.765 158.092 122.364  1.00 36.35           C  
ATOM   1311  OH  TYR A 320     125.026 157.446 123.549  1.00 36.35           O  
ATOM   1312  N   THR A 321     121.547 161.972 117.049  1.00 39.18           N  
ATOM   1313  CA  THR A 321     121.245 162.819 115.903  1.00 39.18           C  
ATOM   1314  C   THR A 321     121.953 164.154 116.067  1.00 39.18           C  
ATOM   1315  O   THR A 321     121.815 164.812 117.104  1.00 39.18           O  
ATOM   1316  CB  THR A 321     119.736 163.035 115.755  1.00 39.18           C  
ATOM   1317  OG1 THR A 321     119.088 161.772 115.558  1.00 39.18           O  
ATOM   1318  CG2 THR A 321     119.442 163.939 114.568  1.00 39.18           C  
ATOM   1319  N   HIS A 322     122.709 164.551 115.046  1.00 39.77           N  
ATOM   1320  CA  HIS A 322     123.465 165.793 115.073  1.00 39.77           C  
ATOM   1321  C   HIS A 322     123.276 166.539 113.762  1.00 39.77           C  
ATOM   1322  O   HIS A 322     123.176 165.924 112.697  1.00 39.77           O  
ATOM   1323  CB  HIS A 322     124.957 165.535 115.315  1.00 39.77           C  
ATOM   1324  CG  HIS A 322     125.745 166.774 115.609  1.00 39.77           C  
ATOM   1325  ND1 HIS A 322     126.984 167.016 115.056  1.00 39.77           N  
ATOM   1326  CD2 HIS A 322     125.469 167.841 116.396  1.00 39.77           C  
ATOM   1327  CE1 HIS A 322     127.438 168.178 115.491  1.00 39.77           C  
ATOM   1328  NE2 HIS A 322     126.538 168.699 116.305  1.00 39.77           N  
ATOM   1329  N   PHE A 323     123.224 167.866 113.849  1.00 45.53           N  
ATOM   1330  CA  PHE A 323     123.171 168.730 112.672  1.00 45.53           C  
ATOM   1331  C   PHE A 323     124.596 169.163 112.352  1.00 45.53           C  
ATOM   1332  O   PHE A 323     125.236 169.863 113.140  1.00 45.53           O  
ATOM   1333  CB  PHE A 323     122.262 169.928 112.920  1.00 45.53           C  
ATOM   1334  CG  PHE A 323     120.798 169.610 112.818  1.00 45.53           C  
ATOM   1335  CD1 PHE A 323     120.153 169.647 111.593  1.00 45.53           C  
ATOM   1336  CD2 PHE A 323     120.069 169.271 113.945  1.00 45.53           C  
ATOM   1337  CE1 PHE A 323     118.807 169.356 111.495  1.00 45.53           C  
ATOM   1338  CE2 PHE A 323     118.722 168.977 113.853  1.00 45.53           C  
ATOM   1339  CZ  PHE A 323     118.090 169.020 112.627  1.00 45.53           C  
ATOM   1340  N   THR A 324     125.098 168.737 111.195  1.00 47.65           N  
ATOM   1341  CA  THR A 324     126.463 169.064 110.806  1.00 47.65           C  
ATOM   1342  C   THR A 324     126.619 170.568 110.617  1.00 47.65           C  
ATOM   1343  O   THR A 324     125.803 171.213 109.952  1.00 47.65           O  
ATOM   1344  CB  THR A 324     126.838 168.327 109.520  1.00 47.65           C  
ATOM   1345  OG1 THR A 324     126.459 166.950 109.630  1.00 47.65           O  
ATOM   1346  CG2 THR A 324     128.337 168.415 109.274  1.00 47.65           C  
ATOM   1347  N   CYS A 325     127.673 171.123 111.204  1.00 59.02           N  
ATOM   1348  CA  CYS A 325     127.958 172.547 111.128  1.00 59.02           C  
ATOM   1349  C   CYS A 325     129.151 172.803 110.214  1.00 59.02           C  
ATOM   1350  O   CYS A 325     129.870 171.886 109.808  1.00 59.02           O  
ATOM   1351  CB  CYS A 325     128.221 173.117 112.525  1.00 59.02           C  
ATOM   1352  SG  CYS A 325     126.791 173.074 113.631  1.00 59.02           S  
ATOM   1353  N   SER A 326     129.351 174.082 109.883  1.00 69.48           N  
ATOM   1354  CA  SER A 326     130.479 174.459 109.038  1.00 69.48           C  
ATOM   1355  C   SER A 326     131.807 174.150 109.719  1.00 69.48           C  
ATOM   1356  O   SER A 326     132.737 173.641 109.082  1.00 69.48           O  
ATOM   1357  CB  SER A 326     130.392 175.942 108.677  1.00 69.48           C  
ATOM   1358  N   THR A 327     131.914 174.450 111.010  1.00 72.00           N  
ATOM   1359  CA  THR A 327     133.136 174.162 111.746  1.00 72.00           C  
ATOM   1360  C   THR A 327     133.263 172.665 112.012  1.00 72.00           C  
ATOM   1361  O   THR A 327     132.274 171.928 112.042  1.00 72.00           O  
ATOM   1362  CB  THR A 327     133.165 174.935 113.065  1.00 72.00           C  
ATOM   1363  OG1 THR A 327     134.432 174.743 113.706  1.00 72.00           O  
ATOM   1364  CG2 THR A 327     132.054 174.461 113.992  1.00 72.00           C  
ATOM   1365  N   ASP A 328     134.503 172.218 112.196  1.00 69.35           N  
ATOM   1366  CA  ASP A 328     134.802 170.817 112.453  1.00 69.35           C  
ATOM   1367  C   ASP A 328     135.045 170.527 113.928  1.00 69.35           C  
ATOM   1368  O   ASP A 328     135.409 169.398 114.275  1.00 69.35           O  
ATOM   1369  CB  ASP A 328     136.014 170.378 111.628  1.00 69.35           C  
ATOM   1370  N   THR A 329     134.855 171.514 114.803  1.00 66.00           N  
ATOM   1371  CA  THR A 329     135.083 171.337 116.231  1.00 66.00           C  
ATOM   1372  C   THR A 329     133.865 170.804 116.973  1.00 66.00           C  
ATOM   1373  O   THR A 329     133.986 170.449 118.151  1.00 66.00           O  
ATOM   1374  CB  THR A 329     135.521 172.662 116.869  1.00 66.00           C  
ATOM   1375  OG1 THR A 329     135.939 172.429 118.220  1.00 66.00           O  
ATOM   1376  CG2 THR A 329     134.373 173.660 116.865  1.00 66.00           C  
ATOM   1377  N   LYS A 330     132.703 170.738 116.323  1.00 51.47           N  
ATOM   1378  CA  LYS A 330     131.505 170.205 116.959  1.00 51.47           C  
ATOM   1379  C   LYS A 330     131.252 168.749 116.601  1.00 51.47           C  
ATOM   1380  O   LYS A 330     130.792 167.979 117.454  1.00 51.47           O  
ATOM   1381  CB  LYS A 330     130.284 171.046 116.574  1.00 51.47           C  
ATOM   1382  N   ASN A 331     131.536 168.355 115.357  1.00 45.58           N  
ATOM   1383  CA  ASN A 331     131.371 166.959 114.966  1.00 45.58           C  
ATOM   1384  C   ASN A 331     132.311 166.055 115.753  1.00 45.58           C  
ATOM   1385  O   ASN A 331     131.920 164.962 116.181  1.00 45.58           O  
ATOM   1386  CB  ASN A 331     131.605 166.804 113.464  1.00 45.58           C  
ATOM   1387  CG  ASN A 331     130.530 167.481 112.635  1.00 45.58           C  
ATOM   1388  OD1 ASN A 331     129.343 167.400 112.950  1.00 45.58           O  
ATOM   1389  ND2 ASN A 331     130.943 168.154 111.567  1.00 45.58           N  
ATOM   1390  N   VAL A 332     133.556 166.495 115.954  1.00 38.93           N  
ATOM   1391  CA  VAL A 332     134.505 165.708 116.737  1.00 38.93           C  
ATOM   1392  C   VAL A 332     134.013 165.550 118.169  1.00 38.93           C  
ATOM   1393  O   VAL A 332     134.099 164.464 118.752  1.00 38.93           O  
ATOM   1394  CB  VAL A 332     135.911 166.338 116.680  1.00 38.93           C  
ATOM   1395  CG1 VAL A 332     136.476 166.248 115.277  1.00 38.93           C  
ATOM   1396  CG2 VAL A 332     135.878 167.791 117.133  1.00 38.93           C  
ATOM   1397  N   GLN A 333     133.483 166.626 118.757  1.00 33.19           N  
ATOM   1398  CA  GLN A 333     132.970 166.549 120.121  1.00 33.19           C  
ATOM   1399  C   GLN A 333     131.773 165.611 120.211  1.00 33.19           C  
ATOM   1400  O   GLN A 333     131.662 164.828 121.161  1.00 33.19           O  
ATOM   1401  CB  GLN A 333     132.601 167.943 120.623  1.00 33.19           C  
ATOM   1402  CG  GLN A 333     132.377 168.017 122.123  1.00 33.19           C  
ATOM   1403  CD  GLN A 333     133.670 167.934 122.909  1.00 33.19           C  
ATOM   1404  OE1 GLN A 333     134.667 168.563 122.554  1.00 33.19           O  
ATOM   1405  NE2 GLN A 333     133.661 167.155 123.984  1.00 33.19           N  
ATOM   1406  N   PHE A 334     130.864 165.680 119.236  1.00 32.16           N  
ATOM   1407  CA  PHE A 334     129.701 164.798 119.243  1.00 32.16           C  
ATOM   1408  C   PHE A 334     130.119 163.337 119.121  1.00 32.16           C  
ATOM   1409  O   PHE A 334     129.614 162.469 119.846  1.00 32.16           O  
ATOM   1410  CB  PHE A 334     128.747 165.183 118.113  1.00 32.16           C  
ATOM   1411  CG  PHE A 334     127.355 164.653 118.290  1.00 32.16           C  
ATOM   1412  CD1 PHE A 334     126.463 165.283 119.142  1.00 32.16           C  
ATOM   1413  CD2 PHE A 334     126.938 163.524 117.607  1.00 32.16           C  
ATOM   1414  CE1 PHE A 334     125.181 164.796 119.307  1.00 32.16           C  
ATOM   1415  CE2 PHE A 334     125.659 163.033 117.768  1.00 32.16           C  
ATOM   1416  CZ  PHE A 334     124.779 163.670 118.620  1.00 32.16           C  
ATOM   1417  N   VAL A 335     131.050 163.048 118.208  1.00 26.53           N  
ATOM   1418  CA  VAL A 335     131.523 161.677 118.036  1.00 26.53           C  
ATOM   1419  C   VAL A 335     132.223 161.193 119.299  1.00 26.53           C  
ATOM   1420  O   VAL A 335     132.039 160.047 119.727  1.00 26.53           O  
ATOM   1421  CB  VAL A 335     132.438 161.577 116.801  1.00 26.53           C  
ATOM   1422  CG1 VAL A 335     133.112 160.215 116.743  1.00 26.53           C  
ATOM   1423  CG2 VAL A 335     131.640 161.827 115.532  1.00 26.53           C  
ATOM   1424  N   PHE A 336     133.037 162.055 119.916  1.00 24.11           N  
ATOM   1425  CA  PHE A 336     133.730 161.672 121.141  1.00 24.11           C  
ATOM   1426  C   PHE A 336     132.746 161.384 122.266  1.00 24.11           C  
ATOM   1427  O   PHE A 336     132.914 160.412 123.009  1.00 24.11           O  
ATOM   1428  CB  PHE A 336     134.713 162.766 121.557  1.00 24.11           C  
ATOM   1429  CG  PHE A 336     135.431 162.475 122.843  1.00 24.11           C  
ATOM   1430  CD1 PHE A 336     136.435 161.523 122.891  1.00 24.11           C  
ATOM   1431  CD2 PHE A 336     135.099 163.150 124.006  1.00 24.11           C  
ATOM   1432  CE1 PHE A 336     137.097 161.251 124.072  1.00 24.11           C  
ATOM   1433  CE2 PHE A 336     135.757 162.882 125.191  1.00 24.11           C  
ATOM   1434  CZ  PHE A 336     136.757 161.931 125.224  1.00 24.11           C  
ATOM   1435  N   ASP A 337     131.712 162.216 122.410  1.00 24.36           N  
ATOM   1436  CA  ASP A 337     130.709 161.969 123.441  1.00 24.36           C  
ATOM   1437  C   ASP A 337     129.972 160.659 123.191  1.00 24.36           C  
ATOM   1438  O   ASP A 337     129.744 159.876 124.123  1.00 24.36           O  
ATOM   1439  CB  ASP A 337     129.724 163.136 123.505  1.00 24.36           C  
ATOM   1440  CG  ASP A 337     130.371 164.419 123.985  1.00 24.36           C  
ATOM   1441  OD1 ASP A 337     131.358 164.340 124.747  1.00 24.36           O  
ATOM   1442  OD2 ASP A 337     129.895 165.507 123.600  1.00 24.36           O  
ATOM   1443  N   ALA A 338     129.598 160.398 121.935  1.00 24.05           N  
ATOM   1444  CA  ALA A 338     128.891 159.161 121.621  1.00 24.05           C  
ATOM   1445  C   ALA A 338     129.756 157.938 121.905  1.00 24.05           C  
ATOM   1446  O   ALA A 338     129.289 156.964 122.511  1.00 24.05           O  
ATOM   1447  CB  ALA A 338     128.438 159.172 120.162  1.00 24.05           C  
ATOM   1448  N   VAL A 339     131.025 157.970 121.488  1.00 23.16           N  
ATOM   1449  CA  VAL A 339     131.886 156.814 121.712  1.00 23.16           C  
ATOM   1450  C   VAL A 339     132.220 156.666 123.191  1.00 23.16           C  
ATOM   1451  O   VAL A 339     132.401 155.546 123.675  1.00 23.16           O  
ATOM   1452  CB  VAL A 339     133.159 156.889 120.847  1.00 23.16           C  
ATOM   1453  CG1 VAL A 339     132.797 156.989 119.371  1.00 23.16           C  
ATOM   1454  CG2 VAL A 339     134.039 158.047 121.273  1.00 23.16           C  
ATOM   1455  N   THR A 340     132.298 157.772 123.936  1.00 19.84           N  
ATOM   1456  CA  THR A 340     132.493 157.674 125.378  1.00 19.84           C  
ATOM   1457  C   THR A 340     131.298 157.007 126.045  1.00 19.84           C  
ATOM   1458  O   THR A 340     131.465 156.152 126.924  1.00 19.84           O  
ATOM   1459  CB  THR A 340     132.735 159.063 125.969  1.00 19.84           C  
ATOM   1460  OG1 THR A 340     133.881 159.655 125.346  1.00 19.84           O  
ATOM   1461  CG2 THR A 340     132.972 158.973 127.467  1.00 19.84           C  
ATOM   1462  N   ASP A 341     130.083 157.376 125.631  1.00 22.22           N  
ATOM   1463  CA  ASP A 341     128.895 156.716 126.162  1.00 22.22           C  
ATOM   1464  C   ASP A 341     128.892 155.230 125.823  1.00 22.22           C  
ATOM   1465  O   ASP A 341     128.571 154.392 126.674  1.00 22.22           O  
ATOM   1466  CB  ASP A 341     127.633 157.392 125.626  1.00 22.22           C  
ATOM   1467  CG  ASP A 341     127.055 158.401 126.598  1.00 22.22           C  
ATOM   1468  OD1 ASP A 341     127.484 158.410 127.771  1.00 22.22           O  
ATOM   1469  OD2 ASP A 341     126.172 159.185 126.190  1.00 22.22           O  
ATOM   1470  N   VAL A 342     129.258 154.883 124.586  1.00 21.30           N  
ATOM   1471  CA  VAL A 342     129.281 153.475 124.188  1.00 21.30           C  
ATOM   1472  C   VAL A 342     130.335 152.710 124.980  1.00 21.30           C  
ATOM   1473  O   VAL A 342     130.122 151.556 125.375  1.00 21.30           O  
ATOM   1474  CB  VAL A 342     129.507 153.349 122.670  1.00 21.30           C  
ATOM   1475  CG1 VAL A 342     129.630 151.887 122.271  1.00 21.30           C  
ATOM   1476  CG2 VAL A 342     128.371 154.009 121.911  1.00 21.30           C  
ATOM   1477  N   ILE A 343     131.490 153.335 125.219  1.00 20.02           N  
ATOM   1478  CA  ILE A 343     132.544 152.699 126.004  1.00 20.02           C  
ATOM   1479  C   ILE A 343     132.073 152.470 127.433  1.00 20.02           C  
ATOM   1480  O   ILE A 343     132.350 151.426 128.034  1.00 20.02           O  
ATOM   1481  CB  ILE A 343     133.829 153.548 125.952  1.00 20.02           C  
ATOM   1482  CG1 ILE A 343     134.561 153.325 124.628  1.00 20.02           C  
ATOM   1483  CG2 ILE A 343     134.744 153.227 127.124  1.00 20.02           C  
ATOM   1484  CD1 ILE A 343     135.615 154.368 124.331  1.00 20.02           C  
ATOM   1485  N   ILE A 344     131.352 153.441 127.998  1.00 26.05           N  
ATOM   1486  CA  ILE A 344     130.795 153.269 129.337  1.00 26.05           C  
ATOM   1487  C   ILE A 344     129.808 152.108 129.358  1.00 26.05           C  
ATOM   1488  O   ILE A 344     129.813 151.288 130.285  1.00 26.05           O  
ATOM   1489  CB  ILE A 344     130.142 154.579 129.817  1.00 26.05           C  
ATOM   1490  CG1 ILE A 344     131.214 155.630 130.112  1.00 26.05           C  
ATOM   1491  CG2 ILE A 344     129.283 154.335 131.048  1.00 26.05           C  
ATOM   1492  CD1 ILE A 344     130.657 157.010 130.379  1.00 26.05           C  
ATOM   1493  N   LYS A 345     128.950 152.017 128.337  1.00 23.67           N  
ATOM   1494  CA  LYS A 345     128.002 150.907 128.259  1.00 23.67           C  
ATOM   1495  C   LYS A 345     128.727 149.567 128.210  1.00 23.67           C  
ATOM   1496  O   LYS A 345     128.370 148.626 128.930  1.00 23.67           O  
ATOM   1497  CB  LYS A 345     127.101 151.057 127.031  1.00 23.67           C  
ATOM   1498  CG  LYS A 345     126.305 152.344 126.960  1.00 23.67           C  
ATOM   1499  CD  LYS A 345     125.721 152.724 128.304  1.00 23.67           C  
ATOM   1500  CE  LYS A 345     124.965 154.033 128.203  1.00 23.67           C  
ATOM   1501  NZ  LYS A 345     123.850 154.093 129.178  1.00 23.67           N  
ATOM   1502  N   ASN A 346     129.747 149.464 127.356  1.00 26.77           N  
ATOM   1503  CA  ASN A 346     130.480 148.208 127.222  1.00 26.77           C  
ATOM   1504  C   ASN A 346     131.202 147.845 128.513  1.00 26.77           C  
ATOM   1505  O   ASN A 346     131.210 146.677 128.918  1.00 26.77           O  
ATOM   1506  CB  ASN A 346     131.472 148.293 126.062  1.00 26.77           C  
ATOM   1507  CG  ASN A 346     130.806 148.655 124.750  1.00 26.77           C  
ATOM   1508  OD1 ASN A 346     129.585 148.789 124.676  1.00 26.77           O  
ATOM   1509  ND2 ASN A 346     131.609 148.815 123.704  1.00 26.77           N  
ATOM   1510  N   ASN A 347     131.818 148.831 129.170  1.00 26.11           N  
ATOM   1511  CA  ASN A 347     132.520 148.562 130.419  1.00 26.11           C  
ATOM   1512  C   ASN A 347     131.555 148.114 131.507  1.00 26.11           C  
ATOM   1513  O   ASN A 347     131.858 147.197 132.278  1.00 26.11           O  
ATOM   1514  CB  ASN A 347     133.294 149.802 130.861  1.00 26.11           C  
ATOM   1515  CG  ASN A 347     134.497 150.080 129.983  1.00 26.11           C  
ATOM   1516  OD1 ASN A 347     134.897 149.241 129.176  1.00 26.11           O  
ATOM   1517  ND2 ASN A 347     135.082 151.262 130.136  1.00 26.11           N  
ATOM   1518  N   LEU A 348     130.387 148.755 131.589  1.00 27.42           N  
ATOM   1519  CA  LEU A 348     129.396 148.349 132.578  1.00 27.42           C  
ATOM   1520  C   LEU A 348     128.866 146.950 132.296  1.00 27.42           C  
ATOM   1521  O   LEU A 348     128.651 146.171 133.232  1.00 27.42           O  
ATOM   1522  CB  LEU A 348     128.253 149.361 132.614  1.00 27.42           C  
ATOM   1523  CG  LEU A 348     128.473 150.528 133.579  1.00 27.42           C  
ATOM   1524  CD1 LEU A 348     127.186 151.300 133.795  1.00 27.42           C  
ATOM   1525  CD2 LEU A 348     129.036 150.037 134.903  1.00 27.42           C  
ATOM   1526  N   LYS A 349     128.649 146.614 131.022  1.00 30.90           N  
ATOM   1527  CA  LYS A 349     128.218 145.262 130.677  1.00 30.90           C  
ATOM   1528  C   LYS A 349     129.285 144.235 131.036  1.00 30.90           C  
ATOM   1529  O   LYS A 349     128.966 143.153 131.543  1.00 30.90           O  
ATOM   1530  CB  LYS A 349     127.879 145.180 129.189  1.00 30.90           C  
ATOM   1531  CG  LYS A 349     126.436 145.515 128.852  1.00 30.90           C  
ATOM   1532  CD  LYS A 349     126.238 145.607 127.347  1.00 30.90           C  
ATOM   1533  CE  LYS A 349     126.211 147.051 126.875  1.00 30.90           C  
ATOM   1534  NZ  LYS A 349     125.282 147.242 125.727  1.00 30.90           N  
ATOM   1535  N   ASP A 350     130.555 144.552 130.771  1.00 35.79           N  
ATOM   1536  CA  ASP A 350     131.640 143.639 131.115  1.00 35.79           C  
ATOM   1537  C   ASP A 350     131.753 143.452 132.622  1.00 35.79           C  
ATOM   1538  O   ASP A 350     131.997 142.337 133.098  1.00 35.79           O  
ATOM   1539  CB  ASP A 350     132.960 144.150 130.537  1.00 35.79           C  
ATOM   1540  CG  ASP A 350     133.006 144.064 129.025  1.00 35.79           C  
ATOM   1541  OD1 ASP A 350     132.316 143.192 128.457  1.00 35.79           O  
ATOM   1542  OD2 ASP A 350     133.733 144.868 128.405  1.00 35.79           O  
ATOM   1543  N   CYS A 351     131.586 144.531 133.391  1.00 39.01           N  
ATOM   1544  CA  CYS A 351     131.655 144.427 134.844  1.00 39.01           C  
ATOM   1545  C   CYS A 351     130.501 143.619 135.423  1.00 39.01           C  
ATOM   1546  O   CYS A 351     130.576 143.200 136.582  1.00 39.01           O  
ATOM   1547  CB  CYS A 351     131.683 145.820 135.473  1.00 39.01           C  
ATOM   1548  SG  CYS A 351     133.209 146.743 135.174  1.00 39.01           S  
ATOM   1549  N   GLY A 352     129.443 143.391 134.649  1.00 39.44           N  
ATOM   1550  CA  GLY A 352     128.335 142.571 135.087  1.00 39.44           C  
ATOM   1551  C   GLY A 352     127.272 143.284 135.892  1.00 39.44           C  
ATOM   1552  O   GLY A 352     126.350 142.622 136.386  1.00 39.44           O  
ATOM   1553  N   LEU A 353     127.370 144.606 136.052  1.00 35.01           N  
ATOM   1554  CA  LEU A 353     126.339 145.333 136.786  1.00 35.01           C  
ATOM   1555  C   LEU A 353     124.994 145.261 136.073  1.00 35.01           C  
ATOM   1556  O   LEU A 353     123.953 145.090 136.719  1.00 35.01           O  
ATOM   1557  CB  LEU A 353     126.768 146.784 137.004  1.00 35.01           C  
ATOM   1558  CG  LEU A 353     127.937 146.977 137.973  1.00 35.01           C  
ATOM   1559  CD1 LEU A 353     128.336 148.440 138.062  1.00 35.01           C  
ATOM   1560  CD2 LEU A 353     127.580 146.434 139.349  1.00 35.01           C  
ATOM   1561  N   PHE A 354     124.990 145.391 134.749  1.00 41.63           N  
ATOM   1562  CA  PHE A 354     123.775 145.177 133.967  1.00 41.63           C  
ATOM   1563  C   PHE A 354     124.132 144.808 132.530  1.00 41.63           C  
ATOM   1564  O   PHE A 354     123.361 144.153 131.829  1.00 41.63           O  
ATOM   1565  CB  PHE A 354     122.874 146.418 133.991  1.00 41.63           C  
ATOM   1566  CG  PHE A 354     123.274 147.485 133.010  1.00 41.63           C  
ATOM   1567  CD1 PHE A 354     124.250 148.411 133.331  1.00 41.63           C  
ATOM   1568  CD2 PHE A 354     122.648 147.581 131.776  1.00 41.63           C  
ATOM   1569  CE1 PHE A 354     124.612 149.396 132.432  1.00 41.63           C  
ATOM   1570  CE2 PHE A 354     123.007 148.564 130.874  1.00 41.63           C  
ATOM   1571  CZ  PHE A 354     123.989 149.473 131.204  1.00 41.63           C  
ATOM   1572  OXT PHE A 354     125.203 145.159 132.038  1.00 41.63           O  
TER    1573      PHE A 354                                                      
ATOM   1573  N   GLN B   6     112.357 139.452  69.735  1.00 96.25           N  
ATOM   1574  CA  GLN B   6     113.153 138.700  68.772  1.00 96.25           C  
ATOM   1575  C   GLN B   6     114.242 137.894  69.473  1.00 96.25           C  
ATOM   1576  O   GLN B   6     114.146 136.671  69.585  1.00 96.25           O  
ATOM   1577  CB  GLN B   6     113.777 139.641  67.740  1.00 96.25           C  
ATOM   1578  N   LEU B   7     115.282 138.591  69.938  1.00 97.64           N  
ATOM   1579  CA  LEU B   7     116.368 137.918  70.644  1.00 97.64           C  
ATOM   1580  C   LEU B   7     115.878 137.289  71.942  1.00 97.64           C  
ATOM   1581  O   LEU B   7     116.263 136.162  72.279  1.00 97.64           O  
ATOM   1582  CB  LEU B   7     117.504 138.904  70.920  1.00 97.64           C  
ATOM   1583  N   ARG B   8     115.032 138.004  72.688  1.00 96.82           N  
ATOM   1584  CA  ARG B   8     114.503 137.461  73.935  1.00 96.82           C  
ATOM   1585  C   ARG B   8     113.633 136.236  73.680  1.00 96.82           C  
ATOM   1586  O   ARG B   8     113.703 135.251  74.423  1.00 96.82           O  
ATOM   1587  CB  ARG B   8     113.712 138.536  74.681  1.00 96.82           C  
ATOM   1588  N   GLN B   9     112.803 136.282  72.635  1.00 94.47           N  
ATOM   1589  CA  GLN B   9     111.968 135.132  72.303  1.00 94.47           C  
ATOM   1590  C   GLN B   9     112.817 133.929  71.909  1.00 94.47           C  
ATOM   1591  O   GLN B   9     112.527 132.796  72.313  1.00 94.47           O  
ATOM   1592  CB  GLN B   9     110.997 135.495  71.180  1.00 94.47           C  
ATOM   1593  N   GLU B  10     113.870 134.156  71.119  1.00 96.14           N  
ATOM   1594  CA  GLU B  10     114.759 133.062  70.739  1.00 96.14           C  
ATOM   1595  C   GLU B  10     115.468 132.480  71.955  1.00 96.14           C  
ATOM   1596  O   GLU B  10     115.617 131.258  72.071  1.00 96.14           O  
ATOM   1597  CB  GLU B  10     115.774 133.547  69.704  1.00 96.14           C  
ATOM   1598  N   ALA B  11     115.918 133.342  72.871  1.00 95.43           N  
ATOM   1599  CA  ALA B  11     116.566 132.859  74.086  1.00 95.43           C  
ATOM   1600  C   ALA B  11     115.604 132.038  74.934  1.00 95.43           C  
ATOM   1601  O   ALA B  11     115.979 130.990  75.474  1.00 95.43           O  
ATOM   1602  CB  ALA B  11     117.123 134.035  74.888  1.00 95.43           C  
ATOM   1603  N   GLU B  12     114.357 132.499  75.065  1.00 98.40           N  
ATOM   1604  CA  GLU B  12     113.364 131.745  75.824  1.00 98.40           C  
ATOM   1605  C   GLU B  12     113.078 130.398  75.172  1.00 98.40           C  
ATOM   1606  O   GLU B  12     112.947 129.380  75.863  1.00 98.40           O  
ATOM   1607  CB  GLU B  12     112.079 132.560  75.961  1.00 98.40           C  
ATOM   1608  N   GLN B  13     112.974 130.371  73.840  1.00 97.50           N  
ATOM   1609  CA  GLN B  13     112.736 129.113  73.140  1.00 97.50           C  
ATOM   1610  C   GLN B  13     113.896 128.145  73.332  1.00 97.50           C  
ATOM   1611  O   GLN B  13     113.685 126.946  73.554  1.00 97.50           O  
ATOM   1612  CB  GLN B  13     112.497 129.378  71.653  1.00 97.50           C  
ATOM   1613  N   LEU B  14     115.132 128.645  73.250  1.00 97.01           N  
ATOM   1614  CA  LEU B  14     116.291 127.782  73.455  1.00 97.01           C  
ATOM   1615  C   LEU B  14     116.358 127.272  74.890  1.00 97.01           C  
ATOM   1616  O   LEU B  14     116.720 126.113  75.125  1.00 97.01           O  
ATOM   1617  CB  LEU B  14     117.575 128.524  73.083  1.00 97.01           C  
ATOM   1618  CG  LEU B  14     118.114 128.327  71.662  1.00 97.01           C  
ATOM   1619  CD1 LEU B  14     118.558 126.886  71.456  1.00 97.01           C  
ATOM   1620  CD2 LEU B  14     117.088 128.730  70.613  1.00 97.01           C  
ATOM   1621  N   LYS B  15     116.018 128.121  75.864  1.00 93.78           N  
ATOM   1622  CA  LYS B  15     115.984 127.675  77.253  1.00 93.78           C  
ATOM   1623  C   LYS B  15     114.923 126.600  77.462  1.00 93.78           C  
ATOM   1624  O   LYS B  15     115.153 125.619  78.180  1.00 93.78           O  
ATOM   1625  CB  LYS B  15     115.734 128.864  78.181  1.00 93.78           C  
ATOM   1626  N   ASN B  16     113.751 126.772  76.845  1.00 94.35           N  
ATOM   1627  CA  ASN B  16     112.709 125.754  76.937  1.00 94.35           C  
ATOM   1628  C   ASN B  16     113.159 124.448  76.295  1.00 94.35           C  
ATOM   1629  O   ASN B  16     112.880 123.362  76.816  1.00 94.35           O  
ATOM   1630  CB  ASN B  16     111.422 126.259  76.287  1.00 94.35           C  
ATOM   1631  N   GLN B  17     113.853 124.534  75.157  1.00 98.05           N  
ATOM   1632  CA  GLN B  17     114.378 123.333  74.515  1.00 98.05           C  
ATOM   1633  C   GLN B  17     115.403 122.637  75.402  1.00 98.05           C  
ATOM   1634  O   GLN B  17     115.417 121.404  75.499  1.00 98.05           O  
ATOM   1635  CB  GLN B  17     114.991 123.691  73.160  1.00 98.05           C  
ATOM   1636  CG  GLN B  17     115.595 122.510  72.416  1.00 98.05           C  
ATOM   1637  CD  GLN B  17     117.106 122.467  72.522  1.00 98.05           C  
ATOM   1638  OE1 GLN B  17     117.708 123.211  73.296  1.00 98.05           O  
ATOM   1639  NE2 GLN B  17     117.729 121.592  71.741  1.00 98.05           N  
ATOM   1640  N   ILE B  18     116.271 123.412  76.056  1.00 94.62           N  
ATOM   1641  CA  ILE B  18     117.257 122.832  76.966  1.00 94.62           C  
ATOM   1642  C   ILE B  18     116.564 122.141  78.133  1.00 94.62           C  
ATOM   1643  O   ILE B  18     116.946 121.035  78.536  1.00 94.62           O  
ATOM   1644  CB  ILE B  18     118.240 123.915  77.450  1.00 94.62           C  
ATOM   1645  CG1 ILE B  18     119.322 124.163  76.398  1.00 94.62           C  
ATOM   1646  CG2 ILE B  18     118.871 123.523  78.779  1.00 94.62           C  
ATOM   1647  CD1 ILE B  18     120.367 125.166  76.831  1.00 94.62           C  
ATOM   1648  N   ARG B  19     115.536 122.782  78.695  1.00 93.90           N  
ATOM   1649  CA  ARG B  19     114.800 122.175  79.800  1.00 93.90           C  
ATOM   1650  C   ARG B  19     114.110 120.887  79.365  1.00 93.90           C  
ATOM   1651  O   ARG B  19     114.108 119.894  80.103  1.00 93.90           O  
ATOM   1652  CB  ARG B  19     113.781 123.168  80.360  1.00 93.90           C  
ATOM   1653  N   ASP B  20     113.518 120.885  78.168  1.00 93.12           N  
ATOM   1654  CA  ASP B  20     112.869 119.679  77.663  1.00 93.12           C  
ATOM   1655  C   ASP B  20     113.878 118.559  77.438  1.00 93.12           C  
ATOM   1656  O   ASP B  20     113.601 117.395  77.750  1.00 93.12           O  
ATOM   1657  CB  ASP B  20     112.115 119.991  76.370  1.00 93.12           C  
ATOM   1658  N   ALA B  21     115.051 118.891  76.893  1.00 92.97           N  
ATOM   1659  CA  ALA B  21     116.090 117.884  76.701  1.00 92.97           C  
ATOM   1660  C   ALA B  21     116.568 117.325  78.035  1.00 92.97           C  
ATOM   1661  O   ALA B  21     116.798 116.117  78.165  1.00 92.97           O  
ATOM   1662  CB  ALA B  21     117.259 118.477  75.915  1.00 92.97           C  
ATOM   1663  N   ARG B  22     116.727 118.193  79.038  1.00 89.74           N  
ATOM   1664  CA  ARG B  22     117.126 117.733  80.364  1.00 89.74           C  
ATOM   1665  C   ARG B  22     116.075 116.809  80.966  1.00 89.74           C  
ATOM   1666  O   ARG B  22     116.410 115.783  81.569  1.00 89.74           O  
ATOM   1667  CB  ARG B  22     117.372 118.931  81.280  1.00 89.74           C  
ATOM   1668  CG  ARG B  22     118.825 119.362  81.374  1.00 89.74           C  
ATOM   1669  CD  ARG B  22     119.021 120.372  82.492  1.00 89.74           C  
ATOM   1670  NE  ARG B  22     120.100 121.309  82.203  1.00 89.74           N  
ATOM   1671  CZ  ARG B  22     120.149 122.556  82.651  1.00 89.74           C  
ATOM   1672  NH1 ARG B  22     119.191 123.054  83.416  1.00 89.74           N  
ATOM   1673  NH2 ARG B  22     121.185 123.323  82.324  1.00 89.74           N  
ATOM   1674  N   LYS B  23     114.796 117.163  80.818  1.00 93.34           N  
ATOM   1675  CA  LYS B  23     113.727 116.321  81.346  1.00 93.34           C  
ATOM   1676  C   LYS B  23     113.683 114.972  80.637  1.00 93.34           C  
ATOM   1677  O   LYS B  23     113.484 113.932  81.276  1.00 93.34           O  
ATOM   1678  CB  LYS B  23     112.383 117.038  81.219  1.00 93.34           C  
ATOM   1679  N   ALA B  24     113.866 114.969  79.314  1.00 94.84           N  
ATOM   1680  CA  ALA B  24     113.830 113.718  78.565  1.00 94.84           C  
ATOM   1681  C   ALA B  24     115.048 112.851  78.852  1.00 94.84           C  
ATOM   1682  O   ALA B  24     114.959 111.619  78.787  1.00 94.84           O  
ATOM   1683  CB  ALA B  24     113.723 114.004  77.067  1.00 94.84           C  
ATOM   1684  N   CYS B  25     116.190 113.468  79.166  1.00 95.76           N  
ATOM   1685  CA  CYS B  25     117.394 112.695  79.448  1.00 95.76           C  
ATOM   1686  C   CYS B  25     117.296 111.963  80.781  1.00 95.76           C  
ATOM   1687  O   CYS B  25     118.035 111.000  81.012  1.00 95.76           O  
ATOM   1688  CB  CYS B  25     118.619 113.610  79.433  1.00 95.76           C  
ATOM   1689  SG  CYS B  25     120.195 112.745  79.263  1.00 95.76           S  
ATOM   1690  N   ALA B  26     116.399 112.399  81.662  1.00 93.40           N  
ATOM   1691  CA  ALA B  26     116.238 111.761  82.961  1.00 93.40           C  
ATOM   1692  C   ALA B  26     115.329 110.545  82.842  1.00 93.40           C  
ATOM   1693  O   ALA B  26     114.200 110.646  82.352  1.00 93.40           O  
ATOM   1694  CB  ALA B  26     115.665 112.751  83.974  1.00 93.40           C  
ATOM   1695  N   ASP B  27     115.827 109.393  83.291  1.00 94.36           N  
ATOM   1696  CA  ASP B  27     115.052 108.160  83.302  1.00 94.36           C  
ATOM   1697  C   ASP B  27     114.777 107.630  84.699  1.00 94.36           C  
ATOM   1698  O   ASP B  27     113.811 106.886  84.883  1.00 94.36           O  
ATOM   1699  CB  ASP B  27     115.769 107.072  82.491  1.00 94.36           C  
ATOM   1700  CG  ASP B  27     116.975 106.505  83.215  1.00 94.36           C  
ATOM   1701  OD1 ASP B  27     117.862 107.294  83.603  1.00 94.36           O  
ATOM   1702  OD2 ASP B  27     117.034 105.271  83.397  1.00 94.36           O  
ATOM   1703  N   ALA B  28     115.596 107.994  85.680  1.00 93.67           N  
ATOM   1704  CA  ALA B  28     115.404 107.568  87.060  1.00 93.67           C  
ATOM   1705  C   ALA B  28     116.047 108.608  87.972  1.00 93.67           C  
ATOM   1706  O   ALA B  28     116.513 109.656  87.515  1.00 93.67           O  
ATOM   1707  CB  ALA B  28     115.980 106.164  87.281  1.00 93.67           C  
ATOM   1708  N   THR B  29     116.072 108.315  89.270  1.00 88.92           N  
ATOM   1709  CA  THR B  29     116.666 109.199  90.260  1.00 88.92           C  
ATOM   1710  C   THR B  29     117.620 108.407  91.142  1.00 88.92           C  
ATOM   1711  O   THR B  29     117.530 107.180  91.239  1.00 88.92           O  
ATOM   1712  CB  THR B  29     115.602 109.882  91.137  1.00 88.92           C  
ATOM   1713  OG1 THR B  29     114.860 108.890  91.855  1.00 88.92           O  
ATOM   1714  CG2 THR B  29     114.649 110.708  90.285  1.00 88.92           C  
ATOM   1715  N   LEU B  30     118.544 109.128  91.781  1.00 78.51           N  
ATOM   1716  CA  LEU B  30     119.527 108.498  92.654  1.00 78.51           C  
ATOM   1717  C   LEU B  30     118.889 107.815  93.858  1.00 78.51           C  
ATOM   1718  O   LEU B  30     119.497 106.905  94.432  1.00 78.51           O  
ATOM   1719  CB  LEU B  30     120.550 109.539  93.117  1.00 78.51           C  
ATOM   1720  CG  LEU B  30     121.813 109.058  93.835  1.00 78.51           C  
ATOM   1721  CD1 LEU B  30     122.758 108.371  92.869  1.00 78.51           C  
ATOM   1722  CD2 LEU B  30     122.511 110.223  94.519  1.00 78.51           C  
ATOM   1723  N   SER B  31     117.681 108.228  94.251  1.00 89.29           N  
ATOM   1724  CA  SER B  31     117.038 107.630  95.418  1.00 89.29           C  
ATOM   1725  C   SER B  31     116.662 106.174  95.166  1.00 89.29           C  
ATOM   1726  O   SER B  31     116.913 105.307  96.012  1.00 89.29           O  
ATOM   1727  CB  SER B  31     115.804 108.443  95.809  1.00 89.29           C  
ATOM   1728  OG  SER B  31     116.126 109.814  95.966  1.00 89.29           O  
ATOM   1729  N   GLN B  32     116.058 105.884  94.011  1.00 94.43           N  
ATOM   1730  CA  GLN B  32     115.631 104.517  93.729  1.00 94.43           C  
ATOM   1731  C   GLN B  32     116.811 103.601  93.431  1.00 94.43           C  
ATOM   1732  O   GLN B  32     116.797 102.429  93.824  1.00 94.43           O  
ATOM   1733  CB  GLN B  32     114.641 104.498  92.564  1.00 94.43           C  
ATOM   1734  CG  GLN B  32     113.222 104.888  92.944  1.00 94.43           C  
ATOM   1735  CD  GLN B  32     112.951 106.364  92.749  1.00 94.43           C  
ATOM   1736  OE1 GLN B  32     113.693 107.055  92.053  1.00 94.43           O  
ATOM   1737  NE2 GLN B  32     111.882 106.857  93.364  1.00 94.43           N  
ATOM   1738  N   ILE B  33     117.831 104.108  92.736  1.00 90.74           N  
ATOM   1739  CA  ILE B  33     118.984 103.277  92.400  1.00 90.74           C  
ATOM   1740  C   ILE B  33     119.763 102.907  93.656  1.00 90.74           C  
ATOM   1741  O   ILE B  33     120.256 101.780  93.788  1.00 90.74           O  
ATOM   1742  CB  ILE B  33     119.870 103.992  91.365  1.00 90.74           C  
ATOM   1743  CG1 ILE B  33     119.031 104.419  90.159  1.00 90.74           C  
ATOM   1744  CG2 ILE B  33     121.015 103.092  90.926  1.00 90.74           C  
ATOM   1745  CD1 ILE B  33     119.771 105.290  89.172  1.00 90.74           C  
ATOM   1746  N   THR B  34     119.883 103.840  94.600  1.00 83.33           N  
ATOM   1747  CA  THR B  34     120.567 103.596  95.861  1.00 83.33           C  
ATOM   1748  C   THR B  34     119.610 103.198  96.981  1.00 83.33           C  
ATOM   1749  O   THR B  34     119.918 103.421  98.157  1.00 83.33           O  
ATOM   1750  CB  THR B  34     121.371 104.831  96.276  1.00 83.33           C  
ATOM   1751  OG1 THR B  34     120.486 105.947  96.438  1.00 83.33           O  
ATOM   1752  CG2 THR B  34     122.413 105.167  95.222  1.00 83.33           C  
ATOM   1753  N   ASN B  35     118.453 102.627  96.641  1.00 90.71           N  
ATOM   1754  CA  ASN B  35     117.500 102.223  97.670  1.00 90.71           C  
ATOM   1755  C   ASN B  35     117.939 100.939  98.364  1.00 90.71           C  
ATOM   1756  O   ASN B  35     117.682 100.754  99.559  1.00 90.71           O  
ATOM   1757  CB  ASN B  35     116.110 102.052  97.057  1.00 90.71           C  
ATOM   1758  CG  ASN B  35     115.006 102.095  98.095  1.00 90.71           C  
ATOM   1759  OD1 ASN B  35     115.256 102.347  99.274  1.00 90.71           O  
ATOM   1760  ND2 ASN B  35     113.776 101.848  97.661  1.00 90.71           N  
ATOM   1761  N   ASN B  36     118.601 100.043  97.636  1.00 94.53           N  
ATOM   1762  CA  ASN B  36     118.961  98.729  98.152  1.00 94.53           C  
ATOM   1763  C   ASN B  36     120.352  98.680  98.773  1.00 94.53           C  
ATOM   1764  O   ASN B  36     120.777  97.607  99.212  1.00 94.53           O  
ATOM   1765  CB  ASN B  36     118.861  97.683  97.036  1.00 94.53           C  
ATOM   1766  CG  ASN B  36     119.502  98.145  95.741  1.00 94.53           C  
ATOM   1767  OD1 ASN B  36     120.540  98.806  95.748  1.00 94.53           O  
ATOM   1768  ND2 ASN B  36     118.882  97.798  94.619  1.00 94.53           N  
ATOM   1769  N   ILE B  37     121.069  99.801  98.822  1.00 83.30           N  
ATOM   1770  CA  ILE B  37     122.418  99.795  99.374  1.00 83.30           C  
ATOM   1771  C   ILE B  37     122.355  99.753 100.898  1.00 83.30           C  
ATOM   1772  O   ILE B  37     121.336 100.064 101.520  1.00 83.30           O  
ATOM   1773  CB  ILE B  37     123.226 101.008  98.884  1.00 83.30           C  
ATOM   1774  CG1 ILE B  37     122.615 102.308  99.409  1.00 83.30           C  
ATOM   1775  CG2 ILE B  37     123.282 101.027  97.369  1.00 83.30           C  
ATOM   1776  CD1 ILE B  37     123.475 103.527  99.161  1.00 83.30           C  
ATOM   1777  N   ASP B  38     123.468  99.357 101.502  1.00 80.34           N  
ATOM   1778  CA  ASP B  38     123.544  99.296 102.956  1.00 80.34           C  
ATOM   1779  C   ASP B  38     123.617 100.706 103.530  1.00 80.34           C  
ATOM   1780  O   ASP B  38     124.471 101.497 103.111  1.00 80.34           O  
ATOM   1781  CB  ASP B  38     124.760  98.482 103.392  1.00 80.34           C  
ATOM   1782  CG  ASP B  38     124.623  97.008 103.067  1.00 80.34           C  
ATOM   1783  OD1 ASP B  38     123.478  96.510 103.033  1.00 80.34           O  
ATOM   1784  OD2 ASP B  38     125.659  96.348 102.843  1.00 80.34           O  
ATOM   1785  N   PRO B  39     122.741 101.064 104.469  1.00 72.63           N  
ATOM   1786  CA  PRO B  39     122.808 102.402 105.067  1.00 72.63           C  
ATOM   1787  C   PRO B  39     124.115 102.613 105.816  1.00 72.63           C  
ATOM   1788  O   PRO B  39     124.686 101.683 106.391  1.00 72.63           O  
ATOM   1789  CB  PRO B  39     121.606 102.429 106.020  1.00 72.63           C  
ATOM   1790  CG  PRO B  39     120.699 101.343 105.532  1.00 72.63           C  
ATOM   1791  CD  PRO B  39     121.599 100.286 104.976  1.00 72.63           C  
ATOM   1792  N   VAL B  40     124.590 103.860 105.796  1.00 61.86           N  
ATOM   1793  CA  VAL B  40     125.831 104.198 106.488  1.00 61.86           C  
ATOM   1794  C   VAL B  40     125.668 104.017 107.992  1.00 61.86           C  
ATOM   1795  O   VAL B  40     126.535 103.450 108.667  1.00 61.86           O  
ATOM   1796  CB  VAL B  40     126.268 105.631 106.136  1.00 61.86           C  
ATOM   1797  CG1 VAL B  40     127.468 106.040 106.969  1.00 61.86           C  
ATOM   1798  CG2 VAL B  40     126.589 105.737 104.657  1.00 61.86           C  
ATOM   1799  N   GLY B  41     124.552 104.492 108.537  1.00 70.65           N  
ATOM   1800  CA  GLY B  41     124.315 104.404 109.963  1.00 70.65           C  
ATOM   1801  C   GLY B  41     124.592 105.708 110.680  1.00 70.65           C  
ATOM   1802  O   GLY B  41     124.239 106.783 110.185  1.00 70.65           O  
ATOM   1803  N   ARG B  42     125.224 105.628 111.847  1.00 67.95           N  
ATOM   1804  CA  ARG B  42     125.565 106.799 112.642  1.00 67.95           C  
ATOM   1805  C   ARG B  42     127.076 106.985 112.652  1.00 67.95           C  
ATOM   1806  O   ARG B  42     127.803 106.164 113.220  1.00 67.95           O  
ATOM   1807  CB  ARG B  42     125.039 106.661 114.073  1.00 67.95           C  
ATOM   1808  N   ILE B  43     127.542 108.062 112.022  1.00 63.92           N  
ATOM   1809  CA  ILE B  43     128.962 108.393 112.008  1.00 63.92           C  
ATOM   1810  C   ILE B  43     129.254 109.321 113.179  1.00 63.92           C  
ATOM   1811  O   ILE B  43     129.032 110.535 113.097  1.00 63.92           O  
ATOM   1812  CB  ILE B  43     129.381 109.031 110.671  1.00 63.92           C  
ATOM   1813  CG1 ILE B  43     129.126 108.062 109.517  1.00 63.92           C  
ATOM   1814  CG2 ILE B  43     130.849 109.414 110.705  1.00 63.92           C  
ATOM   1815  CD1 ILE B  43     129.944 106.791 109.595  1.00 63.92           C  
ATOM   1816  N   GLN B  44     129.744 108.755 114.278  1.00 64.00           N  
ATOM   1817  CA  GLN B  44     129.973 109.522 115.498  1.00 64.00           C  
ATOM   1818  C   GLN B  44     131.445 109.910 115.576  1.00 64.00           C  
ATOM   1819  O   GLN B  44     132.312 109.049 115.764  1.00 64.00           O  
ATOM   1820  CB  GLN B  44     129.553 108.695 116.710  1.00 64.00           C  
ATOM   1821  CG  GLN B  44     129.866 109.275 118.096  1.00 64.00           C  
ATOM   1822  CD  GLN B  44     129.548 110.757 118.246  1.00 64.00           C  
ATOM   1823  OE1 GLN B  44     130.214 111.620 117.676  1.00 64.00           O  
ATOM   1824  NE2 GLN B  44     128.517 111.055 119.028  1.00 64.00           N  
ATOM   1825  N   MET B  45     131.734 111.201 115.431  1.00 54.72           N  
ATOM   1826  CA  MET B  45     133.093 111.715 115.509  1.00 54.72           C  
ATOM   1827  C   MET B  45     133.276 112.517 116.790  1.00 54.72           C  
ATOM   1828  O   MET B  45     132.374 113.225 117.241  1.00 54.72           O  
ATOM   1829  CB  MET B  45     133.438 112.605 114.306  1.00 54.72           C  
ATOM   1830  CG  MET B  45     133.554 111.886 112.974  1.00 54.72           C  
ATOM   1831  SD  MET B  45     133.849 113.056 111.631  1.00 54.72           S  
ATOM   1832  CE  MET B  45     132.650 112.514 110.420  1.00 54.72           C  
ATOM   1833  N   ARG B  46     134.473 112.414 117.362  1.00 53.38           N  
ATOM   1834  CA  ARG B  46     134.823 113.169 118.555  1.00 53.38           C  
ATOM   1835  C   ARG B  46     135.920 114.164 118.209  1.00 53.38           C  
ATOM   1836  O   ARG B  46     136.711 113.946 117.288  1.00 53.38           O  
ATOM   1837  CB  ARG B  46     135.290 112.261 119.703  1.00 53.38           C  
ATOM   1838  CG  ARG B  46     134.411 111.049 119.970  1.00 53.38           C  
ATOM   1839  CD  ARG B  46     132.941 111.428 120.086  1.00 53.38           C  
ATOM   1840  NE  ARG B  46     132.266 110.718 121.167  1.00 53.38           N  
ATOM   1841  CZ  ARG B  46     131.995 109.419 121.167  1.00 53.38           C  
ATOM   1842  NH1 ARG B  46     132.329 108.641 120.151  1.00 53.38           N  
ATOM   1843  NH2 ARG B  46     131.372 108.887 122.215  1.00 53.38           N  
ATOM   1844  N   THR B  47     135.952 115.264 118.956  1.00 41.88           N  
ATOM   1845  CA  THR B  47     136.967 116.298 118.769  1.00 41.88           C  
ATOM   1846  C   THR B  47     138.278 115.785 119.348  1.00 41.88           C  
ATOM   1847  O   THR B  47     138.502 115.839 120.560  1.00 41.88           O  
ATOM   1848  CB  THR B  47     136.539 117.603 119.430  1.00 41.88           C  
ATOM   1849  OG1 THR B  47     135.290 118.034 118.876  1.00 41.88           O  
ATOM   1850  CG2 THR B  47     137.584 118.684 119.200  1.00 41.88           C  
ATOM   1851  N   ARG B  48     139.150 115.278 118.478  1.00 42.11           N  
ATOM   1852  CA  ARG B  48     140.435 114.756 118.920  1.00 42.11           C  
ATOM   1853  C   ARG B  48     141.484 115.843 119.101  1.00 42.11           C  
ATOM   1854  O   ARG B  48     142.533 115.575 119.696  1.00 42.11           O  
ATOM   1855  CB  ARG B  48     140.953 113.712 117.928  1.00 42.11           C  
ATOM   1856  CG  ARG B  48     140.001 112.557 117.672  1.00 42.11           C  
ATOM   1857  CD  ARG B  48     139.660 111.815 118.955  1.00 42.11           C  
ATOM   1858  NE  ARG B  48     139.456 110.390 118.726  1.00 42.11           N  
ATOM   1859  CZ  ARG B  48     138.376 109.863 118.165  1.00 42.11           C  
ATOM   1860  NH1 ARG B  48     137.370 110.618 117.757  1.00 42.11           N  
ATOM   1861  NH2 ARG B  48     138.304 108.544 118.008  1.00 42.11           N  
ATOM   1862  N   ARG B  49     141.228 117.054 118.609  1.00 37.41           N  
ATOM   1863  CA  ARG B  49     142.207 118.129 118.680  1.00 37.41           C  
ATOM   1864  C   ARG B  49     141.535 119.483 118.499  1.00 37.41           C  
ATOM   1865  O   ARG B  49     140.710 119.658 117.597  1.00 37.41           O  
ATOM   1866  CB  ARG B  49     143.294 117.925 117.622  1.00 37.41           C  
ATOM   1867  CG  ARG B  49     144.631 118.536 117.986  1.00 37.41           C  
ATOM   1868  CD  ARG B  49     145.428 117.616 118.896  1.00 37.41           C  
ATOM   1869  NE  ARG B  49     145.757 116.348 118.256  1.00 37.41           N  
ATOM   1870  CZ  ARG B  49     145.911 115.202 118.903  1.00 37.41           C  
ATOM   1871  NH1 ARG B  49     145.760 115.123 120.215  1.00 37.41           N  
ATOM   1872  NH2 ARG B  49     146.227 114.107 118.218  1.00 37.41           N  
ATOM   1873  N   THR B  50     141.880 120.446 119.351  1.00 36.67           N  
ATOM   1874  CA  THR B  50     141.330 121.793 119.277  1.00 36.67           C  
ATOM   1875  C   THR B  50     142.471 122.799 119.287  1.00 36.67           C  
ATOM   1876  O   THR B  50     143.500 122.572 119.931  1.00 36.67           O  
ATOM   1877  CB  THR B  50     140.359 122.068 120.434  1.00 36.67           C  
ATOM   1878  OG1 THR B  50     139.835 123.397 120.318  1.00 36.67           O  
ATOM   1879  CG2 THR B  50     141.055 121.910 121.780  1.00 36.67           C  
ATOM   1880  N   LEU B  51     142.292 123.897 118.559  1.00 36.92           N  
ATOM   1881  CA  LEU B  51     143.285 124.960 118.465  1.00 36.92           C  
ATOM   1882  C   LEU B  51     142.656 126.258 118.951  1.00 36.92           C  
ATOM   1883  O   LEU B  51     141.592 126.656 118.464  1.00 36.92           O  
ATOM   1884  CB  LEU B  51     143.793 125.107 117.031  1.00 36.92           C  
ATOM   1885  CG  LEU B  51     144.109 123.802 116.297  1.00 36.92           C  
ATOM   1886  CD1 LEU B  51     144.317 124.055 114.812  1.00 36.92           C  
ATOM   1887  CD2 LEU B  51     145.327 123.124 116.905  1.00 36.92           C  
ATOM   1888  N   ARG B  52     143.313 126.915 119.907  1.00 40.35           N  
ATOM   1889  CA  ARG B  52     142.818 128.155 120.506  1.00 40.35           C  
ATOM   1890  C   ARG B  52     143.947 129.182 120.496  1.00 40.35           C  
ATOM   1891  O   ARG B  52     144.708 129.298 121.460  1.00 40.35           O  
ATOM   1892  CB  ARG B  52     142.287 127.906 121.917  1.00 40.35           C  
ATOM   1893  CG  ARG B  52     143.054 126.849 122.695  1.00 40.35           C  
ATOM   1894  CD  ARG B  52     142.556 126.752 124.127  1.00 40.35           C  
ATOM   1895  NE  ARG B  52     141.269 126.072 124.211  1.00 40.35           N  
ATOM   1896  CZ  ARG B  52     141.121 124.759 124.318  1.00 40.35           C  
ATOM   1897  NH1 ARG B  52     142.164 123.947 124.358  1.00 40.35           N  
ATOM   1898  NH2 ARG B  52     139.895 124.247 124.387  1.00 40.35           N  
ATOM   1899  N   GLY B  53     144.052 129.927 119.399  1.00 33.46           N  
ATOM   1900  CA  GLY B  53     145.030 130.991 119.291  1.00 33.46           C  
ATOM   1901  C   GLY B  53     144.480 132.200 118.565  1.00 33.46           C  
ATOM   1902  O   GLY B  53     145.188 133.190 118.358  1.00 33.46           O  
ATOM   1903  N   HIS B  54     143.212 132.128 118.174  1.00 32.37           N  
ATOM   1904  CA  HIS B  54     142.537 133.210 117.474  1.00 32.37           C  
ATOM   1905  C   HIS B  54     141.660 133.985 118.447  1.00 32.37           C  
ATOM   1906  O   HIS B  54     140.917 133.394 119.236  1.00 32.37           O  
ATOM   1907  CB  HIS B  54     141.686 132.670 116.322  1.00 32.37           C  
ATOM   1908  CG  HIS B  54     142.439 132.499 115.039  1.00 32.37           C  
ATOM   1909  ND1 HIS B  54     143.241 133.486 114.509  1.00 32.37           N  
ATOM   1910  CD2 HIS B  54     142.505 131.457 114.177  1.00 32.37           C  
ATOM   1911  CE1 HIS B  54     143.769 133.059 113.375  1.00 32.37           C  
ATOM   1912  NE2 HIS B  54     143.340 131.830 113.153  1.00 32.37           N  
ATOM   1913  N   LEU B  55     141.754 135.313 118.390  1.00 32.36           N  
ATOM   1914  CA  LEU B  55     140.974 136.190 119.254  1.00 32.36           C  
ATOM   1915  C   LEU B  55     139.842 136.884 118.504  1.00 32.36           C  
ATOM   1916  O   LEU B  55     139.286 137.870 118.998  1.00 32.36           O  
ATOM   1917  CB  LEU B  55     141.884 137.222 119.920  1.00 32.36           C  
ATOM   1918  CG  LEU B  55     143.012 136.641 120.775  1.00 32.36           C  
ATOM   1919  CD1 LEU B  55     143.949 137.737 121.253  1.00 32.36           C  
ATOM   1920  CD2 LEU B  55     142.445 135.865 121.954  1.00 32.36           C  
ATOM   1921  N   ALA B  56     139.489 136.388 117.320  1.00 35.55           N  
ATOM   1922  CA  ALA B  56     138.398 136.949 116.538  1.00 35.55           C  
ATOM   1923  C   ALA B  56     137.747 135.827 115.740  1.00 35.55           C  
ATOM   1924  O   ALA B  56     138.130 134.659 115.845  1.00 35.55           O  
ATOM   1925  CB  ALA B  56     138.891 138.077 115.628  1.00 35.55           C  
ATOM   1926  N   LYS B  57     136.750 136.193 114.938  1.00 37.20           N  
ATOM   1927  CA  LYS B  57     136.019 135.207 114.153  1.00 37.20           C  
ATOM   1928  C   LYS B  57     136.912 134.605 113.075  1.00 37.20           C  
ATOM   1929  O   LYS B  57     137.664 135.318 112.403  1.00 37.20           O  
ATOM   1930  CB  LYS B  57     134.786 135.851 113.520  1.00 37.20           C  
ATOM   1931  CG  LYS B  57     133.690 136.201 114.511  1.00 37.20           C  
ATOM   1932  CD  LYS B  57     132.961 137.468 114.099  1.00 37.20           C  
ATOM   1933  CE  LYS B  57     132.106 137.232 112.866  1.00 37.20           C  
ATOM   1934  NZ  LYS B  57     130.911 138.117 112.837  1.00 37.20           N  
ATOM   1935  N   ILE B  58     136.823 133.290 112.910  1.00 35.16           N  
ATOM   1936  CA  ILE B  58     137.575 132.575 111.886  1.00 35.16           C  
ATOM   1937  C   ILE B  58     136.711 132.493 110.635  1.00 35.16           C  
ATOM   1938  O   ILE B  58     135.587 131.981 110.680  1.00 35.16           O  
ATOM   1939  CB  ILE B  58     137.981 131.175 112.369  1.00 35.16           C  
ATOM   1940  CG1 ILE B  58     138.988 131.274 113.516  1.00 35.16           C  
ATOM   1941  CG2 ILE B  58     138.556 130.360 111.220  1.00 35.16           C  
ATOM   1942  CD1 ILE B  58     139.378 129.934 114.097  1.00 35.16           C  
ATOM   1943  N   TYR B  59     137.233 132.995 109.513  1.00 35.81           N  
ATOM   1944  CA  TYR B  59     136.460 133.042 108.279  1.00 35.81           C  
ATOM   1945  C   TYR B  59     136.907 132.058 107.210  1.00 35.81           C  
ATOM   1946  O   TYR B  59     136.118 131.761 106.308  1.00 35.81           O  
ATOM   1947  CB  TYR B  59     136.480 134.460 107.687  1.00 35.81           C  
ATOM   1948  CG  TYR B  59     135.366 135.343 108.202  1.00 35.81           C  
ATOM   1949  CD1 TYR B  59     134.293 135.678 107.387  1.00 35.81           C  
ATOM   1950  CD2 TYR B  59     135.372 135.820 109.505  1.00 35.81           C  
ATOM   1951  CE1 TYR B  59     133.266 136.478 107.848  1.00 35.81           C  
ATOM   1952  CE2 TYR B  59     134.346 136.618 109.977  1.00 35.81           C  
ATOM   1953  CZ  TYR B  59     133.297 136.945 109.143  1.00 35.81           C  
ATOM   1954  OH  TYR B  59     132.276 137.741 109.608  1.00 35.81           O  
ATOM   1955  N   ALA B  60     138.132 131.545 107.277  1.00 31.17           N  
ATOM   1956  CA  ALA B  60     138.602 130.631 106.248  1.00 31.17           C  
ATOM   1957  C   ALA B  60     139.612 129.661 106.839  1.00 31.17           C  
ATOM   1958  O   ALA B  60     140.276 129.950 107.838  1.00 31.17           O  
ATOM   1959  CB  ALA B  60     139.217 131.388 105.066  1.00 31.17           C  
ATOM   1960  N   MET B  61     139.716 128.498 106.200  1.00 25.84           N  
ATOM   1961  CA  MET B  61     140.710 127.499 106.560  1.00 25.84           C  
ATOM   1962  C   MET B  61     140.987 126.632 105.341  1.00 25.84           C  
ATOM   1963  O   MET B  61     140.171 126.543 104.421  1.00 25.84           O  
ATOM   1964  CB  MET B  61     140.253 126.639 107.744  1.00 25.84           C  
ATOM   1965  CG  MET B  61     139.073 125.734 107.437  1.00 25.84           C  
ATOM   1966  SD  MET B  61     139.205 124.136 108.259  1.00 25.84           S  
ATOM   1967  CE  MET B  61     140.221 123.237 107.091  1.00 25.84           C  
ATOM   1968  N   HIS B  62     142.153 125.991 105.345  1.00 27.91           N  
ATOM   1969  CA  HIS B  62     142.552 125.137 104.234  1.00 27.91           C  
ATOM   1970  C   HIS B  62     143.547 124.100 104.729  1.00 27.91           C  
ATOM   1971  O   HIS B  62     144.537 124.448 105.379  1.00 27.91           O  
ATOM   1972  CB  HIS B  62     143.162 125.961 103.095  1.00 27.91           C  
ATOM   1973  CG  HIS B  62     143.101 125.285 101.761  1.00 27.91           C  
ATOM   1974  ND1 HIS B  62     144.122 124.495 101.279  1.00 27.91           N  
ATOM   1975  CD2 HIS B  62     142.138 125.278 100.809  1.00 27.91           C  
ATOM   1976  CE1 HIS B  62     143.792 124.032 100.087  1.00 27.91           C  
ATOM   1977  NE2 HIS B  62     142.593 124.492  99.778  1.00 27.91           N  
ATOM   1978  N   TRP B  63     143.279 122.835 104.421  1.00 28.29           N  
ATOM   1979  CA  TRP B  63     144.170 121.754 104.809  1.00 28.29           C  
ATOM   1980  C   TRP B  63     145.395 121.711 103.905  1.00 28.29           C  
ATOM   1981  O   TRP B  63     145.348 122.102 102.735  1.00 28.29           O  
ATOM   1982  CB  TRP B  63     143.444 120.410 104.758  1.00 28.29           C  
ATOM   1983  CG  TRP B  63     142.786 120.033 106.047  1.00 28.29           C  
ATOM   1984  CD1 TRP B  63     141.448 119.982 106.299  1.00 28.29           C  
ATOM   1985  CD2 TRP B  63     143.439 119.656 107.264  1.00 28.29           C  
ATOM   1986  NE1 TRP B  63     141.225 119.593 107.597  1.00 28.29           N  
ATOM   1987  CE2 TRP B  63     142.432 119.388 108.212  1.00 28.29           C  
ATOM   1988  CE3 TRP B  63     144.777 119.517 107.645  1.00 28.29           C  
ATOM   1989  CZ2 TRP B  63     142.721 118.988 109.515  1.00 28.29           C  
ATOM   1990  CZ3 TRP B  63     145.062 119.121 108.939  1.00 28.29           C  
ATOM   1991  CH2 TRP B  63     144.038 118.862 109.858  1.00 28.29           C  
ATOM   1992  N   GLY B  64     146.502 121.227 104.463  1.00 37.85           N  
ATOM   1993  CA  GLY B  64     147.716 121.094 103.690  1.00 37.85           C  
ATOM   1994  C   GLY B  64     147.711 119.861 102.808  1.00 37.85           C  
ATOM   1995  O   GLY B  64     146.890 118.954 102.949  1.00 37.85           O  
ATOM   1996  N   THR B  65     148.660 119.837 101.868  1.00 42.79           N  
ATOM   1997  CA  THR B  65     148.799 118.681 100.990  1.00 42.79           C  
ATOM   1998  C   THR B  65     149.285 117.455 101.753  1.00 42.79           C  
ATOM   1999  O   THR B  65     148.903 116.327 101.421  1.00 42.79           O  
ATOM   2000  CB  THR B  65     149.754 119.003  99.841  1.00 42.79           C  
ATOM   2001  OG1 THR B  65     149.480 120.319  99.346  1.00 42.79           O  
ATOM   2002  CG2 THR B  65     149.585 117.999  98.709  1.00 42.79           C  
ATOM   2003  N   ASP B  66     150.118 117.653 102.772  1.00 49.38           N  
ATOM   2004  CA  ASP B  66     150.621 116.558 103.591  1.00 49.38           C  
ATOM   2005  C   ASP B  66     149.656 116.152 104.696  1.00 49.38           C  
ATOM   2006  O   ASP B  66     149.954 115.208 105.436  1.00 49.38           O  
ATOM   2007  CB  ASP B  66     151.973 116.938 104.202  1.00 49.38           C  
ATOM   2008  CG  ASP B  66     151.906 118.218 105.013  1.00 49.38           C  
ATOM   2009  OD1 ASP B  66     151.048 119.072 104.708  1.00 49.38           O  
ATOM   2010  OD2 ASP B  66     152.713 118.370 105.954  1.00 49.38           O  
ATOM   2011  N   SER B  67     148.519 116.841 104.824  1.00 48.37           N  
ATOM   2012  CA  SER B  67     147.510 116.552 105.846  1.00 48.37           C  
ATOM   2013  C   SER B  67     148.088 116.637 107.256  1.00 48.37           C  
ATOM   2014  O   SER B  67     147.664 115.911 108.159  1.00 48.37           O  
ATOM   2015  CB  SER B  67     146.857 115.185 105.618  1.00 48.37           C  
ATOM   2016  OG  SER B  67     147.755 114.129 105.912  1.00 48.37           O  
ATOM   2017  N   ARG B  68     149.060 117.526 107.454  1.00 40.55           N  
ATOM   2018  CA  ARG B  68     149.658 117.748 108.764  1.00 40.55           C  
ATOM   2019  C   ARG B  68     149.689 119.210 109.182  1.00 40.55           C  
ATOM   2020  O   ARG B  68     149.594 119.488 110.384  1.00 40.55           O  
ATOM   2021  CB  ARG B  68     151.089 117.186 108.800  1.00 40.55           C  
ATOM   2022  CG  ARG B  68     151.759 117.235 110.163  1.00 40.55           C  
ATOM   2023  CD  ARG B  68     153.123 116.566 110.126  1.00 40.55           C  
ATOM   2024  NE  ARG B  68     153.785 116.597 111.425  1.00 40.55           N  
ATOM   2025  CZ  ARG B  68     154.558 117.588 111.849  1.00 40.55           C  
ATOM   2026  NH1 ARG B  68     154.793 118.651 111.097  1.00 40.55           N  
ATOM   2027  NH2 ARG B  68     155.109 117.510 113.056  1.00 40.55           N  
ATOM   2028  N   LEU B  69     149.798 120.147 108.244  1.00 33.67           N  
ATOM   2029  CA  LEU B  69     149.782 121.570 108.537  1.00 33.67           C  
ATOM   2030  C   LEU B  69     148.536 122.194 107.923  1.00 33.67           C  
ATOM   2031  O   LEU B  69     148.136 121.847 106.808  1.00 33.67           O  
ATOM   2032  CB  LEU B  69     151.034 122.265 107.989  1.00 33.67           C  
ATOM   2033  CG  LEU B  69     152.383 121.686 108.419  1.00 33.67           C  
ATOM   2034  CD1 LEU B  69     153.517 122.318 107.625  1.00 33.67           C  
ATOM   2035  CD2 LEU B  69     152.601 121.864 109.910  1.00 33.67           C  
ATOM   2036  N   LEU B  70     147.922 123.119 108.657  1.00 33.53           N  
ATOM   2037  CA  LEU B  70     146.725 123.791 108.169  1.00 33.53           C  
ATOM   2038  C   LEU B  70     146.865 125.291 108.380  1.00 33.53           C  
ATOM   2039  O   LEU B  70     147.734 125.754 109.118  1.00 33.53           O  
ATOM   2040  CB  LEU B  70     145.448 123.268 108.848  1.00 33.53           C  
ATOM   2041  CG  LEU B  70     145.152 123.631 110.305  1.00 33.53           C  
ATOM   2042  CD1 LEU B  70     143.694 123.347 110.619  1.00 33.53           C  
ATOM   2043  CD2 LEU B  70     146.047 122.851 111.251  1.00 33.53           C  
ATOM   2044  N   VAL B  71     146.004 126.052 107.708  1.00 29.17           N  
ATOM   2045  CA  VAL B  71     146.034 127.508 107.749  1.00 29.17           C  
ATOM   2046  C   VAL B  71     144.650 128.017 108.128  1.00 29.17           C  
ATOM   2047  O   VAL B  71     143.635 127.404 107.780  1.00 29.17           O  
ATOM   2048  CB  VAL B  71     146.502 128.105 106.402  1.00 29.17           C  
ATOM   2049  CG1 VAL B  71     145.464 127.877 105.311  1.00 29.17           C  
ATOM   2050  CG2 VAL B  71     146.823 129.586 106.549  1.00 29.17           C  
ATOM   2051  N   SER B  72     144.613 129.122 108.873  1.00 32.89           N  
ATOM   2052  CA  SER B  72     143.365 129.729 109.311  1.00 32.89           C  
ATOM   2053  C   SER B  72     143.471 131.243 109.210  1.00 32.89           C  
ATOM   2054  O   SER B  72     144.519 131.819 109.512  1.00 32.89           O  
ATOM   2055  CB  SER B  72     143.024 129.326 110.751  1.00 32.89           C  
ATOM   2056  OG  SER B  72     142.876 127.922 110.864  1.00 32.89           O  
ATOM   2057  N   ALA B  73     142.379 131.881 108.794  1.00 33.92           N  
ATOM   2058  CA  ALA B  73     142.307 133.329 108.659  1.00 33.92           C  
ATOM   2059  C   ALA B  73     141.265 133.884 109.619  1.00 33.92           C  
ATOM   2060  O   ALA B  73     140.144 133.365 109.700  1.00 33.92           O  
ATOM   2061  CB  ALA B  73     141.958 133.737 107.223  1.00 33.92           C  
ATOM   2062  N   SER B  74     141.631 134.942 110.343  1.00 33.58           N  
ATOM   2063  CA  SER B  74     140.720 135.529 111.315  1.00 33.58           C  
ATOM   2064  C   SER B  74     140.633 137.035 111.108  1.00 33.58           C  
ATOM   2065  O   SER B  74     141.526 137.660 110.532  1.00 33.58           O  
ATOM   2066  CB  SER B  74     141.147 135.216 112.753  1.00 33.58           C  
ATOM   2067  OG  SER B  74     140.286 135.840 113.688  1.00 33.58           O  
ATOM   2068  N   GLN B  75     139.531 137.612 111.598  1.00 36.06           N  
ATOM   2069  CA  GLN B  75     139.274 139.042 111.459  1.00 36.06           C  
ATOM   2070  C   GLN B  75     140.185 139.903 112.322  1.00 36.06           C  
ATOM   2071  O   GLN B  75     140.176 141.128 112.163  1.00 36.06           O  
ATOM   2072  CB  GLN B  75     137.816 139.353 111.797  1.00 36.06           C  
ATOM   2073  CG  GLN B  75     136.819 138.832 110.782  1.00 36.06           C  
ATOM   2074  CD  GLN B  75     136.908 139.553 109.450  1.00 36.06           C  
ATOM   2075  OE1 GLN B  75     137.416 140.671 109.368  1.00 36.06           O  
ATOM   2076  NE2 GLN B  75     136.412 138.914 108.397  1.00 36.06           N  
ATOM   2077  N   ASP B  76     140.958 139.307 113.230  1.00 33.03           N  
ATOM   2078  CA  ASP B  76     141.926 140.080 113.997  1.00 33.03           C  
ATOM   2079  C   ASP B  76     143.111 140.527 113.152  1.00 33.03           C  
ATOM   2080  O   ASP B  76     143.957 141.278 113.648  1.00 33.03           O  
ATOM   2081  CB  ASP B  76     142.417 139.269 115.199  1.00 33.03           C  
ATOM   2082  CG  ASP B  76     143.022 137.937 114.799  1.00 33.03           C  
ATOM   2083  OD1 ASP B  76     143.002 137.606 113.596  1.00 33.03           O  
ATOM   2084  OD2 ASP B  76     143.518 137.217 115.691  1.00 33.03           O  
ATOM   2085  N   GLY B  77     143.189 140.085 111.899  1.00 32.74           N  
ATOM   2086  CA  GLY B  77     144.324 140.388 111.057  1.00 32.74           C  
ATOM   2087  C   GLY B  77     145.399 139.331 111.071  1.00 32.74           C  
ATOM   2088  O   GLY B  77     146.577 139.657 110.882  1.00 32.74           O  
ATOM   2089  N   LYS B  78     145.036 138.069 111.290  1.00 33.39           N  
ATOM   2090  CA  LYS B  78     146.007 137.002 111.464  1.00 33.39           C  
ATOM   2091  C   LYS B  78     145.725 135.852 110.508  1.00 33.39           C  
ATOM   2092  O   LYS B  78     144.571 135.439 110.325  1.00 33.39           O  
ATOM   2093  CB  LYS B  78     146.006 136.485 112.907  1.00 33.39           C  
ATOM   2094  CG  LYS B  78     146.678 137.421 113.897  1.00 33.39           C  
ATOM   2095  CD  LYS B  78     148.171 137.524 113.636  1.00 33.39           C  
ATOM   2096  CE  LYS B  78     148.719 138.864 114.096  1.00 33.39           C  
ATOM   2097  NZ  LYS B  78     150.101 139.100 113.595  1.00 33.39           N  
ATOM   2098  N   LEU B  79     146.798 135.344 109.904  1.00 28.73           N  
ATOM   2099  CA  LEU B  79     146.795 134.107 109.128  1.00 28.73           C  
ATOM   2100  C   LEU B  79     147.739 133.151 109.851  1.00 28.73           C  
ATOM   2101  O   LEU B  79     148.961 133.285 109.753  1.00 28.73           O  
ATOM   2102  CB  LEU B  79     147.237 134.361 107.689  1.00 28.73           C  
ATOM   2103  CG  LEU B  79     146.921 133.297 106.637  1.00 28.73           C  
ATOM   2104  CD1 LEU B  79     145.424 133.121 106.475  1.00 28.73           C  
ATOM   2105  CD2 LEU B  79     147.566 133.662 105.310  1.00 28.73           C  
ATOM   2106  N   ILE B  80     147.181 132.199 110.588  1.00 42.27           N  
ATOM   2107  CA  ILE B  80     147.966 131.318 111.445  1.00 42.27           C  
ATOM   2108  C   ILE B  80     148.074 129.949 110.792  1.00 42.27           C  
ATOM   2109  O   ILE B  80     147.062 129.359 110.392  1.00 42.27           O  
ATOM   2110  CB  ILE B  80     147.354 131.206 112.851  1.00 42.27           C  
ATOM   2111  CG1 ILE B  80     147.211 132.589 113.484  1.00 42.27           C  
ATOM   2112  CG2 ILE B  80     148.219 130.322 113.732  1.00 42.27           C  
ATOM   2113  CD1 ILE B  80     146.738 132.548 114.917  1.00 42.27           C  
ATOM   2114  N   ILE B  81     149.299 129.446 110.685  1.00 45.11           N  
ATOM   2115  CA  ILE B  81     149.576 128.107 110.185  1.00 45.11           C  
ATOM   2116  C   ILE B  81     149.890 127.229 111.387  1.00 45.11           C  
ATOM   2117  O   ILE B  81     150.890 127.450 112.083  1.00 45.11           O  
ATOM   2118  CB  ILE B  81     150.733 128.104 109.176  1.00 45.11           C  
ATOM   2119  CG1 ILE B  81     150.310 128.807 107.886  1.00 45.11           C  
ATOM   2120  CG2 ILE B  81     151.183 126.681 108.885  1.00 45.11           C  
ATOM   2121  CD1 ILE B  81     151.451 129.070 106.940  1.00 45.11           C  
ATOM   2122  N   TRP B  82     149.033 126.238 111.618  1.00 45.11           N  
ATOM   2123  CA  TRP B  82     149.121 125.338 112.758  1.00 45.11           C  
ATOM   2124  C   TRP B  82     149.640 123.976 112.319  1.00 45.11           C  
ATOM   2125  O   TRP B  82     149.373 123.525 111.199  1.00 45.11           O  
ATOM   2126  CB  TRP B  82     147.756 125.142 113.423  1.00 45.11           C  
ATOM   2127  CG  TRP B  82     146.900 126.363 113.546  1.00 45.11           C  
ATOM   2128  CD1 TRP B  82     146.245 127.013 112.540  1.00 45.11           C  
ATOM   2129  CD2 TRP B  82     146.557 127.049 114.755  1.00 45.11           C  
ATOM   2130  NE1 TRP B  82     145.540 128.077 113.044  1.00 45.11           N  
ATOM   2131  CE2 TRP B  82     145.712 128.119 114.403  1.00 45.11           C  
ATOM   2132  CE3 TRP B  82     146.893 126.869 116.100  1.00 45.11           C  
ATOM   2133  CZ2 TRP B  82     145.200 129.007 115.345  1.00 45.11           C  
ATOM   2134  CZ3 TRP B  82     146.383 127.750 117.033  1.00 45.11           C  
ATOM   2135  CH2 TRP B  82     145.546 128.805 116.652  1.00 45.11           C  
ATOM   2136  N   ASP B  83     150.371 123.322 113.220  1.00 40.48           N  
ATOM   2137  CA  ASP B  83     150.707 121.909 113.089  1.00 40.48           C  
ATOM   2138  C   ASP B  83     149.571 121.109 113.716  1.00 40.48           C  
ATOM   2139  O   ASP B  83     149.376 121.147 114.935  1.00 40.48           O  
ATOM   2140  CB  ASP B  83     152.042 121.603 113.763  1.00 40.48           C  
ATOM   2141  CG  ASP B  83     152.635 120.282 113.314  1.00 40.48           C  
ATOM   2142  OD1 ASP B  83     151.923 119.500 112.652  1.00 40.48           O  
ATOM   2143  OD2 ASP B  83     153.817 120.026 113.626  1.00 40.48           O  
ATOM   2144  N   SER B  84     148.819 120.390 112.882  1.00 42.87           N  
ATOM   2145  CA  SER B  84     147.603 119.735 113.355  1.00 42.87           C  
ATOM   2146  C   SER B  84     147.911 118.612 114.337  1.00 42.87           C  
ATOM   2147  O   SER B  84     147.126 118.354 115.258  1.00 42.87           O  
ATOM   2148  CB  SER B  84     146.803 119.205 112.165  1.00 42.87           C  
ATOM   2149  OG  SER B  84     145.909 118.183 112.565  1.00 42.87           O  
ATOM   2150  N   TYR B  85     149.043 117.928 114.158  1.00 39.82           N  
ATOM   2151  CA  TYR B  85     149.343 116.762 114.986  1.00 39.82           C  
ATOM   2152  C   TYR B  85     149.589 117.147 116.441  1.00 39.82           C  
ATOM   2153  O   TYR B  85     149.068 116.498 117.355  1.00 39.82           O  
ATOM   2154  CB  TYR B  85     150.549 116.012 114.421  1.00 39.82           C  
ATOM   2155  CG  TYR B  85     150.241 115.164 113.206  1.00 39.82           C  
ATOM   2156  CD1 TYR B  85     148.980 115.178 112.623  1.00 39.82           C  
ATOM   2157  CD2 TYR B  85     151.213 114.348 112.642  1.00 39.82           C  
ATOM   2158  CE1 TYR B  85     148.697 114.404 111.514  1.00 39.82           C  
ATOM   2159  CE2 TYR B  85     150.938 113.570 111.533  1.00 39.82           C  
ATOM   2160  CZ  TYR B  85     149.679 113.603 110.974  1.00 39.82           C  
ATOM   2161  OH  TYR B  85     149.401 112.831 109.869  1.00 39.82           O  
ATOM   2162  N   THR B  86     150.378 118.196 116.680  1.00 35.38           N  
ATOM   2163  CA  THR B  86     150.799 118.554 118.030  1.00 35.38           C  
ATOM   2164  C   THR B  86     150.310 119.928 118.472  1.00 35.38           C  
ATOM   2165  O   THR B  86     150.866 120.489 119.424  1.00 35.38           O  
ATOM   2166  CB  THR B  86     152.326 118.496 118.145  1.00 35.38           C  
ATOM   2167  OG1 THR B  86     152.902 119.595 117.429  1.00 35.38           O  
ATOM   2168  CG2 THR B  86     152.857 117.191 117.571  1.00 35.38           C  
ATOM   2169  N   THR B  87     149.299 120.488 117.806  1.00 45.11           N  
ATOM   2170  CA  THR B  87     148.740 121.806 118.121  1.00 45.11           C  
ATOM   2171  C   THR B  87     149.785 122.916 118.067  1.00 45.11           C  
ATOM   2172  O   THR B  87     149.549 124.017 118.574  1.00 45.11           O  
ATOM   2173  CB  THR B  87     148.048 121.823 119.491  1.00 45.11           C  
ATOM   2174  OG1 THR B  87     149.026 121.683 120.529  1.00 45.11           O  
ATOM   2175  CG2 THR B  87     147.039 120.699 119.597  1.00 45.11           C  
ATOM   2176  N   ASN B  88     150.942 122.654 117.467  1.00 45.11           N  
ATOM   2177  CA  ASN B  88     151.989 123.662 117.402  1.00 45.11           C  
ATOM   2178  C   ASN B  88     151.651 124.717 116.358  1.00 45.11           C  
ATOM   2179  O   ASN B  88     151.275 124.400 115.226  1.00 45.11           O  
ATOM   2180  CB  ASN B  88     153.336 123.015 117.078  1.00 45.11           C  
ATOM   2181  CG  ASN B  88     154.031 122.468 118.309  1.00 45.11           C  
ATOM   2182  OD1 ASN B  88     153.767 122.903 119.430  1.00 45.11           O  
ATOM   2183  ND2 ASN B  88     154.931 121.513 118.105  1.00 45.11           N  
ATOM   2184  N   LYS B  89     151.786 125.982 116.746  1.00 45.11           N  
ATOM   2185  CA  LYS B  89     151.605 127.102 115.826  1.00 45.11           C  
ATOM   2186  C   LYS B  89     152.896 127.254 115.034  1.00 45.11           C  
ATOM   2187  O   LYS B  89     153.896 127.762 115.545  1.00 45.11           O  
ATOM   2188  CB  LYS B  89     151.254 128.377 116.582  1.00 45.11           C  
ATOM   2189  CG  LYS B  89     149.964 128.293 117.377  1.00 45.11           C  
ATOM   2190  CD  LYS B  89     149.457 129.676 117.745  1.00 45.11           C  
ATOM   2191  CE  LYS B  89     149.170 129.782 119.232  1.00 45.11           C  
ATOM   2192  NZ  LYS B  89     148.130 128.807 119.660  1.00 45.11           N  
ATOM   2193  N   VAL B  90     152.885 126.788 113.785  1.00 45.11           N  
ATOM   2194  CA  VAL B  90     154.087 126.859 112.963  1.00 45.11           C  
ATOM   2195  C   VAL B  90     154.386 128.299 112.566  1.00 45.11           C  
ATOM   2196  O   VAL B  90     155.541 128.740 112.609  1.00 45.11           O  
ATOM   2197  CB  VAL B  90     153.946 125.948 111.732  1.00 45.11           C  
ATOM   2198  CG1 VAL B  90     155.255 125.892 110.961  1.00 45.11           C  
ATOM   2199  CG2 VAL B  90     153.517 124.557 112.158  1.00 45.11           C  
ATOM   2200  N   HIS B  91     153.361 129.058 112.180  1.00 45.11           N  
ATOM   2201  CA  HIS B  91     153.591 130.408 111.677  1.00 45.11           C  
ATOM   2202  C   HIS B  91     152.403 131.303 111.997  1.00 45.11           C  
ATOM   2203  O   HIS B  91     151.287 130.833 112.222  1.00 45.11           O  
ATOM   2204  CB  HIS B  91     153.845 130.411 110.165  1.00 45.11           C  
ATOM   2205  CG  HIS B  91     155.185 129.873 109.774  1.00 45.11           C  
ATOM   2206  ND1 HIS B  91     156.356 130.293 110.364  1.00 45.11           N  
ATOM   2207  CD2 HIS B  91     155.539 128.952 108.847  1.00 45.11           C  
ATOM   2208  CE1 HIS B  91     157.375 129.652 109.820  1.00 45.11           C  
ATOM   2209  NE2 HIS B  91     156.907 128.832 108.897  1.00 45.11           N  
ATOM   2210  N   ALA B  92     152.661 132.610 111.991  1.00 45.11           N  
ATOM   2211  CA  ALA B  92     151.611 133.614 112.135  1.00 45.11           C  
ATOM   2212  C   ALA B  92     151.966 134.805 111.261  1.00 45.11           C  
ATOM   2213  O   ALA B  92     153.002 135.442 111.473  1.00 45.11           O  
ATOM   2214  CB  ALA B  92     151.447 134.045 113.592  1.00 45.11           C  
ATOM   2215  N   ILE B  93     151.113 135.106 110.291  1.00 34.99           N  
ATOM   2216  CA  ILE B  93     151.332 136.178 109.326  1.00 34.99           C  
ATOM   2217  C   ILE B  93     150.348 137.301 109.637  1.00 34.99           C  
ATOM   2218  O   ILE B  93     149.130 137.085 109.570  1.00 34.99           O  
ATOM   2219  CB  ILE B  93     151.158 135.683 107.882  1.00 34.99           C  
ATOM   2220  CG1 ILE B  93     152.149 134.558 107.579  1.00 34.99           C  
ATOM   2221  CG2 ILE B  93     151.333 136.831 106.902  1.00 34.99           C  
ATOM   2222  CD1 ILE B  93     151.689 133.624 106.483  1.00 34.99           C  
ATOM   2223  N   PRO B  94     150.818 138.490 110.006  1.00 32.27           N  
ATOM   2224  CA  PRO B  94     149.916 139.641 110.090  1.00 32.27           C  
ATOM   2225  C   PRO B  94     149.454 140.066 108.706  1.00 32.27           C  
ATOM   2226  O   PRO B  94     150.151 139.877 107.706  1.00 32.27           O  
ATOM   2227  CB  PRO B  94     150.779 140.723 110.747  1.00 32.27           C  
ATOM   2228  CG  PRO B  94     152.180 140.342 110.402  1.00 32.27           C  
ATOM   2229  CD  PRO B  94     152.204 138.839 110.365  1.00 32.27           C  
ATOM   2230  N   LEU B  95     148.262 140.650 108.656  1.00 34.04           N  
ATOM   2231  CA  LEU B  95     147.664 141.093 107.407  1.00 34.04           C  
ATOM   2232  C   LEU B  95     147.520 142.608 107.407  1.00 34.04           C  
ATOM   2233  O   LEU B  95     147.245 143.222 108.443  1.00 34.04           O  
ATOM   2234  CB  LEU B  95     146.296 140.436 107.181  1.00 34.04           C  
ATOM   2235  CG  LEU B  95     146.262 138.910 107.278  1.00 34.04           C  
ATOM   2236  CD1 LEU B  95     144.835 138.394 107.187  1.00 34.04           C  
ATOM   2237  CD2 LEU B  95     147.134 138.280 106.204  1.00 34.04           C  
ATOM   2238  N   ARG B  96     147.718 143.206 106.230  1.00 38.15           N  
ATOM   2239  CA  ARG B  96     147.562 144.651 106.099  1.00 38.15           C  
ATOM   2240  C   ARG B  96     146.130 145.077 106.393  1.00 38.15           C  
ATOM   2241  O   ARG B  96     145.900 146.097 107.054  1.00 38.15           O  
ATOM   2242  CB  ARG B  96     147.982 145.100 104.699  1.00 38.15           C  
ATOM   2243  N   SER B  97     145.156 144.311 105.911  1.00 35.64           N  
ATOM   2244  CA  SER B  97     143.747 144.553 106.183  1.00 35.64           C  
ATOM   2245  C   SER B  97     143.201 143.402 107.013  1.00 35.64           C  
ATOM   2246  O   SER B  97     143.368 142.234 106.646  1.00 35.64           O  
ATOM   2247  CB  SER B  97     142.949 144.701 104.885  1.00 35.64           C  
ATOM   2248  OG  SER B  97     142.622 143.435 104.340  1.00 35.64           O  
ATOM   2249  N   SER B  98     142.552 143.734 108.130  1.00 35.08           N  
ATOM   2250  CA  SER B  98     142.007 142.708 109.011  1.00 35.08           C  
ATOM   2251  C   SER B  98     140.775 142.033 108.425  1.00 35.08           C  
ATOM   2252  O   SER B  98     140.360 140.984 108.929  1.00 35.08           O  
ATOM   2253  CB  SER B  98     141.670 143.314 110.374  1.00 35.08           C  
ATOM   2254  OG  SER B  98     140.921 144.509 110.229  1.00 35.08           O  
ATOM   2255  N   TRP B  99     140.184 142.606 107.380  1.00 35.67           N  
ATOM   2256  CA  TRP B  99     138.971 142.067 106.767  1.00 35.67           C  
ATOM   2257  C   TRP B  99     139.372 141.013 105.742  1.00 35.67           C  
ATOM   2258  O   TRP B  99     139.591 141.305 104.566  1.00 35.67           O  
ATOM   2259  CB  TRP B  99     138.152 143.186 106.138  1.00 35.67           C  
ATOM   2260  CG  TRP B  99     138.145 144.434 106.964  1.00 35.67           C  
ATOM   2261  CD1 TRP B  99     138.890 145.558 106.756  1.00 35.67           C  
ATOM   2262  CD2 TRP B  99     137.364 144.682 108.139  1.00 35.67           C  
ATOM   2263  NE1 TRP B  99     138.617 146.493 107.726  1.00 35.67           N  
ATOM   2264  CE2 TRP B  99     137.683 145.979 108.587  1.00 35.67           C  
ATOM   2265  CE3 TRP B  99     136.423 143.934 108.854  1.00 35.67           C  
ATOM   2266  CZ2 TRP B  99     137.096 146.545 109.716  1.00 35.67           C  
ATOM   2267  CZ3 TRP B  99     135.842 144.497 109.975  1.00 35.67           C  
ATOM   2268  CH2 TRP B  99     136.180 145.789 110.395  1.00 35.67           C  
ATOM   2269  N   VAL B 100     139.468 139.767 106.200  1.00 33.97           N  
ATOM   2270  CA  VAL B 100     139.849 138.636 105.363  1.00 33.97           C  
ATOM   2271  C   VAL B 100     138.734 137.600 105.418  1.00 33.97           C  
ATOM   2272  O   VAL B 100     138.241 137.266 106.501  1.00 33.97           O  
ATOM   2273  CB  VAL B 100     141.197 138.029 105.802  1.00 33.97           C  
ATOM   2274  CG1 VAL B 100     141.181 137.677 107.283  1.00 33.97           C  
ATOM   2275  CG2 VAL B 100     141.532 136.804 104.965  1.00 33.97           C  
ATOM   2276  N   MET B 101     138.318 137.112 104.246  1.00 35.67           N  
ATOM   2277  CA  MET B 101     137.239 136.135 104.162  1.00 35.67           C  
ATOM   2278  C   MET B 101     137.624 134.893 103.367  1.00 35.67           C  
ATOM   2279  O   MET B 101     136.772 134.023 103.154  1.00 35.67           O  
ATOM   2280  CB  MET B 101     135.982 136.767 103.551  1.00 35.67           C  
ATOM   2281  CG  MET B 101     135.585 138.097 104.170  1.00 35.67           C  
ATOM   2282  SD  MET B 101     134.871 139.232 102.966  1.00 35.67           S  
ATOM   2283  CE  MET B 101     133.696 138.155 102.151  1.00 35.67           C  
ATOM   2284  N   THR B 102     138.874 134.784 102.923  1.00 32.12           N  
ATOM   2285  CA  THR B 102     139.309 133.615 102.173  1.00 32.12           C  
ATOM   2286  C   THR B 102     140.794 133.385 102.412  1.00 32.12           C  
ATOM   2287  O   THR B 102     141.536 134.301 102.776  1.00 32.12           O  
ATOM   2288  CB  THR B 102     139.028 133.764 100.673  1.00 32.12           C  
ATOM   2289  OG1 THR B 102     139.454 132.580  99.987  1.00 32.12           O  
ATOM   2290  CG2 THR B 102     139.768 134.966 100.106  1.00 32.12           C  
ATOM   2291  N   CYS B 103     141.216 132.141 102.203  1.00 28.67           N  
ATOM   2292  CA  CYS B 103     142.618 131.770 102.319  1.00 28.67           C  
ATOM   2293  C   CYS B 103     142.848 130.493 101.525  1.00 28.67           C  
ATOM   2294  O   CYS B 103     141.949 129.659 101.393  1.00 28.67           O  
ATOM   2295  CB  CYS B 103     143.037 131.578 103.782  1.00 28.67           C  
ATOM   2296  SG  CYS B 103     142.503 130.020 104.526  1.00 28.67           S  
ATOM   2297  N   ALA B 104     144.062 130.354 100.996  1.00 26.37           N  
ATOM   2298  CA  ALA B 104     144.426 129.196 100.196  1.00 26.37           C  
ATOM   2299  C   ALA B 104     145.813 128.717 100.593  1.00 26.37           C  
ATOM   2300  O   ALA B 104     146.645 129.495 101.067  1.00 26.37           O  
ATOM   2301  CB  ALA B 104     144.392 129.510  98.695  1.00 26.37           C  
ATOM   2302  N   TYR B 105     146.053 127.424 100.392  1.00 30.53           N  
ATOM   2303  CA  TYR B 105     147.339 126.802 100.672  1.00 30.53           C  
ATOM   2304  C   TYR B 105     147.864 126.180  99.387  1.00 30.53           C  
ATOM   2305  O   TYR B 105     147.152 125.412  98.731  1.00 30.53           O  
ATOM   2306  CB  TYR B 105     147.207 125.743 101.770  1.00 30.53           C  
ATOM   2307  CG  TYR B 105     148.507 125.077 102.156  1.00 30.53           C  
ATOM   2308  CD1 TYR B 105     149.437 125.738 102.948  1.00 30.53           C  
ATOM   2309  CD2 TYR B 105     148.806 123.790 101.731  1.00 30.53           C  
ATOM   2310  CE1 TYR B 105     150.627 125.135 103.308  1.00 30.53           C  
ATOM   2311  CE2 TYR B 105     149.995 123.180 102.084  1.00 30.53           C  
ATOM   2312  CZ  TYR B 105     150.900 123.856 102.873  1.00 30.53           C  
ATOM   2313  OH  TYR B 105     152.085 123.252 103.228  1.00 30.53           O  
ATOM   2314  N   ALA B 106     149.097 126.518  99.026  1.00 28.81           N  
ATOM   2315  CA  ALA B 106     149.661 126.026  97.779  1.00 28.81           C  
ATOM   2316  C   ALA B 106     149.862 124.514  97.852  1.00 28.81           C  
ATOM   2317  O   ALA B 106     150.212 123.985  98.914  1.00 28.81           O  
ATOM   2318  CB  ALA B 106     150.991 126.719  97.479  1.00 28.81           C  
ATOM   2319  N   PRO B 107     149.637 123.787  96.753  1.00 30.39           N  
ATOM   2320  CA  PRO B 107     149.868 122.333  96.779  1.00 30.39           C  
ATOM   2321  C   PRO B 107     151.296 121.957  97.125  1.00 30.39           C  
ATOM   2322  O   PRO B 107     151.516 120.939  97.792  1.00 30.39           O  
ATOM   2323  CB  PRO B 107     149.495 121.894  95.355  1.00 30.39           C  
ATOM   2324  CG  PRO B 107     148.604 122.978  94.839  1.00 30.39           C  
ATOM   2325  CD  PRO B 107     149.113 124.243  95.456  1.00 30.39           C  
ATOM   2326  N   SER B 108     152.277 122.749  96.689  1.00 30.41           N  
ATOM   2327  CA  SER B 108     153.664 122.499  97.057  1.00 30.41           C  
ATOM   2328  C   SER B 108     153.978 122.946  98.478  1.00 30.41           C  
ATOM   2329  O   SER B 108     155.017 122.555  99.020  1.00 30.41           O  
ATOM   2330  CB  SER B 108     154.605 123.203  96.077  1.00 30.41           C  
ATOM   2331  OG  SER B 108     154.418 124.607  96.111  1.00 30.41           O  
ATOM   2332  N   GLY B 109     153.110 123.749  99.087  1.00 28.58           N  
ATOM   2333  CA  GLY B 109     153.325 124.218 100.439  1.00 28.58           C  
ATOM   2334  C   GLY B 109     154.287 125.374 100.575  1.00 28.58           C  
ATOM   2335  O   GLY B 109     154.596 125.770 101.704  1.00 28.58           O  
ATOM   2336  N   ASN B 110     154.771 125.929  99.464  1.00 30.54           N  
ATOM   2337  CA  ASN B 110     155.732 127.021  99.515  1.00 30.54           C  
ATOM   2338  C   ASN B 110     155.077 128.392  99.603  1.00 30.54           C  
ATOM   2339  O   ASN B 110     155.784 129.382  99.824  1.00 30.54           O  
ATOM   2340  CB  ASN B 110     156.643 126.973  98.285  1.00 30.54           C  
ATOM   2341  CG  ASN B 110     157.418 125.674  98.182  1.00 30.54           C  
ATOM   2342  OD1 ASN B 110     157.785 125.074  99.192  1.00 30.54           O  
ATOM   2343  ND2 ASN B 110     157.671 125.233  96.956  1.00 30.54           N  
ATOM   2344  N   TYR B 111     153.759 128.481  99.440  1.00 28.01           N  
ATOM   2345  CA  TYR B 111     153.072 129.764  99.426  1.00 28.01           C  
ATOM   2346  C   TYR B 111     151.734 129.644 100.139  1.00 28.01           C  
ATOM   2347  O   TYR B 111     151.157 128.560 100.252  1.00 28.01           O  
ATOM   2348  CB  TYR B 111     152.855 130.271  97.993  1.00 28.01           C  
ATOM   2349  CG  TYR B 111     154.133 130.505  97.221  1.00 28.01           C  
ATOM   2350  CD1 TYR B 111     154.955 131.585  97.511  1.00 28.01           C  
ATOM   2351  CD2 TYR B 111     154.518 129.644  96.203  1.00 28.01           C  
ATOM   2352  CE1 TYR B 111     156.124 131.802  96.807  1.00 28.01           C  
ATOM   2353  CE2 TYR B 111     155.685 129.852  95.494  1.00 28.01           C  
ATOM   2354  CZ  TYR B 111     156.484 130.932  95.800  1.00 28.01           C  
ATOM   2355  OH  TYR B 111     157.648 131.144  95.097  1.00 28.01           O  
ATOM   2356  N   VAL B 112     151.247 130.787 100.623  1.00 25.34           N  
ATOM   2357  CA  VAL B 112     149.928 130.894 101.230  1.00 25.34           C  
ATOM   2358  C   VAL B 112     149.229 132.100 100.614  1.00 25.34           C  
ATOM   2359  O   VAL B 112     149.868 133.012 100.087  1.00 25.34           O  
ATOM   2360  CB  VAL B 112     150.000 131.018 102.771  1.00 25.34           C  
ATOM   2361  CG1 VAL B 112     150.459 132.409 103.182  1.00 25.34           C  
ATOM   2362  CG2 VAL B 112     148.666 130.658 103.414  1.00 25.34           C  
ATOM   2363  N   ALA B 113     147.898 132.094 100.674  1.00 25.55           N  
ATOM   2364  CA  ALA B 113     147.104 133.136 100.040  1.00 25.55           C  
ATOM   2365  C   ALA B 113     146.054 133.660 101.007  1.00 25.55           C  
ATOM   2366  O   ALA B 113     145.628 132.958 101.928  1.00 25.55           O  
ATOM   2367  CB  ALA B 113     146.417 132.631  98.765  1.00 25.55           C  
ATOM   2368  N   CYS B 114     145.646 134.908 100.787  1.00 31.26           N  
ATOM   2369  CA  CYS B 114     144.580 135.513 101.572  1.00 31.26           C  
ATOM   2370  C   CYS B 114     143.910 136.609 100.754  1.00 31.26           C  
ATOM   2371  O   CYS B 114     144.468 137.112  99.775  1.00 31.26           O  
ATOM   2372  CB  CYS B 114     145.101 136.079 102.899  1.00 31.26           C  
ATOM   2373  SG  CYS B 114     145.883 137.701 102.766  1.00 31.26           S  
ATOM   2374  N   GLY B 115     142.701 136.970 101.170  1.00 32.34           N  
ATOM   2375  CA  GLY B 115     141.954 138.019 100.502  1.00 32.34           C  
ATOM   2376  C   GLY B 115     140.696 138.354 101.268  1.00 32.34           C  
ATOM   2377  O   GLY B 115     140.239 137.585 102.120  1.00 32.34           O  
ATOM   2378  N   GLY B 116     140.134 139.517 100.947  1.00 33.86           N  
ATOM   2379  CA  GLY B 116     138.939 139.969 101.634  1.00 33.86           C  
ATOM   2380  C   GLY B 116     138.305 141.218 101.058  1.00 33.86           C  
ATOM   2381  O   GLY B 116     138.209 141.372  99.836  1.00 33.86           O  
ATOM   2382  N   LEU B 117     137.866 142.121 101.938  1.00 38.83           N  
ATOM   2383  CA  LEU B 117     137.161 143.327 101.523  1.00 38.83           C  
ATOM   2384  C   LEU B 117     138.051 144.320 100.788  1.00 38.83           C  
ATOM   2385  O   LEU B 117     137.525 145.238 100.149  1.00 38.83           O  
ATOM   2386  CB  LEU B 117     136.531 144.008 102.739  1.00 38.83           C  
ATOM   2387  CG  LEU B 117     135.322 143.311 103.366  1.00 38.83           C  
ATOM   2388  CD1 LEU B 117     134.679 144.198 104.419  1.00 38.83           C  
ATOM   2389  CD2 LEU B 117     134.312 142.923 102.298  1.00 38.83           C  
ATOM   2390  N   ASP B 118     139.371 144.167 100.861  1.00 38.32           N  
ATOM   2391  CA  ASP B 118     140.296 145.070 100.187  1.00 38.32           C  
ATOM   2392  C   ASP B 118     140.487 144.736  98.713  1.00 38.32           C  
ATOM   2393  O   ASP B 118     141.403 145.287  98.096  1.00 38.32           O  
ATOM   2394  CB  ASP B 118     141.652 145.060 100.899  1.00 38.32           C  
ATOM   2395  CG  ASP B 118     142.175 143.655 101.142  1.00 38.32           C  
ATOM   2396  OD1 ASP B 118     141.582 142.693 100.612  1.00 38.32           O  
ATOM   2397  OD2 ASP B 118     143.185 143.514 101.863  1.00 38.32           O  
ATOM   2398  N   ASN B 119     139.664 143.835  98.171  1.00 38.51           N  
ATOM   2399  CA  ASN B 119     139.699 143.379  96.774  1.00 38.51           C  
ATOM   2400  C   ASN B 119     141.128 143.209  96.257  1.00 38.51           C  
ATOM   2401  O   ASN B 119     141.460 143.557  95.121  1.00 38.51           O  
ATOM   2402  CB  ASN B 119     138.859 144.292  95.864  1.00 38.51           C  
ATOM   2403  CG  ASN B 119     139.358 145.734  95.798  1.00 38.51           C  
ATOM   2404  OD1 ASN B 119     140.556 146.008  95.789  1.00 38.51           O  
ATOM   2405  ND2 ASN B 119     138.415 146.667  95.742  1.00 38.51           N  
ATOM   2406  N   ILE B 120     141.974 142.631  97.105  1.00 34.22           N  
ATOM   2407  CA  ILE B 120     143.373 142.375  96.781  1.00 34.22           C  
ATOM   2408  C   ILE B 120     143.728 140.981  97.277  1.00 34.22           C  
ATOM   2409  O   ILE B 120     143.444 140.638  98.430  1.00 34.22           O  
ATOM   2410  CB  ILE B 120     144.310 143.429  97.405  1.00 34.22           C  
ATOM   2411  CG1 ILE B 120     144.243 144.739  96.618  1.00 34.22           C  
ATOM   2412  CG2 ILE B 120     145.741 142.917  97.459  1.00 34.22           C  
ATOM   2413  CD1 ILE B 120     144.933 145.898  97.303  1.00 34.22           C  
ATOM   2414  N   CYS B 121     144.344 140.180  96.414  1.00 33.65           N  
ATOM   2415  CA  CYS B 121     144.801 138.844  96.774  1.00 33.65           C  
ATOM   2416  C   CYS B 121     146.273 138.919  97.153  1.00 33.65           C  
ATOM   2417  O   CYS B 121     147.106 139.336  96.342  1.00 33.65           O  
ATOM   2418  CB  CYS B 121     144.590 137.862  95.622  1.00 33.65           C  
ATOM   2419  SG  CYS B 121     144.590 136.123  96.116  1.00 33.65           S  
ATOM   2420  N   SER B 122     146.591 138.522  98.381  1.00 29.81           N  
ATOM   2421  CA  SER B 122     147.953 138.565  98.892  1.00 29.81           C  
ATOM   2422  C   SER B 122     148.520 137.154  98.941  1.00 29.81           C  
ATOM   2423  O   SER B 122     147.908 136.254  99.527  1.00 29.81           O  
ATOM   2424  CB  SER B 122     147.998 139.206 100.280  1.00 29.81           C  
ATOM   2425  OG  SER B 122     147.521 140.540 100.241  1.00 29.81           O  
ATOM   2426  N   ILE B 123     149.685 136.970  98.326  1.00 29.43           N  
ATOM   2427  CA  ILE B 123     150.392 135.695  98.299  1.00 29.43           C  
ATOM   2428  C   ILE B 123     151.695 135.877  99.062  1.00 29.43           C  
ATOM   2429  O   ILE B 123     152.510 136.742  98.714  1.00 29.43           O  
ATOM   2430  CB  ILE B 123     150.660 135.223  96.861  1.00 29.43           C  
ATOM   2431  CG1 ILE B 123     149.442 135.476  95.970  1.00 29.43           C  
ATOM   2432  CG2 ILE B 123     151.040 133.750  96.848  1.00 29.43           C  
ATOM   2433  CD1 ILE B 123     148.218 134.682  96.360  1.00 29.43           C  
ATOM   2434  N   TYR B 124     151.891 135.058 100.091  1.00 29.60           N  
ATOM   2435  CA  TYR B 124     153.056 135.125 100.960  1.00 29.60           C  
ATOM   2436  C   TYR B 124     153.916 133.883 100.776  1.00 29.60           C  
ATOM   2437  O   TYR B 124     153.399 132.763 100.690  1.00 29.60           O  
ATOM   2438  CB  TYR B 124     152.646 135.247 102.431  1.00 29.60           C  
ATOM   2439  CG  TYR B 124     151.617 136.319 102.710  1.00 29.60           C  
ATOM   2440  CD1 TYR B 124     150.259 136.041 102.634  1.00 29.60           C  
ATOM   2441  CD2 TYR B 124     152.003 137.605 103.059  1.00 29.60           C  
ATOM   2442  CE1 TYR B 124     149.315 137.015 102.890  1.00 29.60           C  
ATOM   2443  CE2 TYR B 124     151.066 138.586 103.318  1.00 29.60           C  
ATOM   2444  CZ  TYR B 124     149.724 138.286 103.232  1.00 29.60           C  
ATOM   2445  OH  TYR B 124     148.787 139.260 103.490  1.00 29.60           O  
ATOM   2446  N   ASN B 125     155.230 134.089 100.721  1.00 33.67           N  
ATOM   2447  CA  ASN B 125     156.193 133.001 100.609  1.00 33.67           C  
ATOM   2448  C   ASN B 125     156.500 132.464 102.002  1.00 33.67           C  
ATOM   2449  O   ASN B 125     156.891 133.224 102.894  1.00 33.67           O  
ATOM   2450  CB  ASN B 125     157.471 133.483  99.922  1.00 33.67           C  
ATOM   2451  CG  ASN B 125     158.309 132.341  99.378  1.00 33.67           C  
ATOM   2452  OD1 ASN B 125     158.367 131.261  99.964  1.00 33.67           O  
ATOM   2453  ND2 ASN B 125     158.968 132.580  98.250  1.00 33.67           N  
ATOM   2454  N   LEU B 126     156.328 131.155 102.184  1.00 33.47           N  
ATOM   2455  CA  LEU B 126     156.562 130.526 103.478  1.00 33.47           C  
ATOM   2456  C   LEU B 126     157.994 130.021 103.620  1.00 33.47           C  
ATOM   2457  O   LEU B 126     158.656 130.297 104.625  1.00 33.47           O  
ATOM   2458  CB  LEU B 126     155.575 129.374 103.686  1.00 33.47           C  
ATOM   2459  CG  LEU B 126     154.092 129.738 103.626  1.00 33.47           C  
ATOM   2460  CD1 LEU B 126     153.230 128.499 103.801  1.00 33.47           C  
ATOM   2461  CD2 LEU B 126     153.756 130.786 104.675  1.00 33.47           C  
ATOM   2462  N   LYS B 127     158.483 129.282 102.624  1.00 41.21           N  
ATOM   2463  CA  LYS B 127     159.823 128.698 102.671  1.00 41.21           C  
ATOM   2464  C   LYS B 127     160.831 129.736 102.183  1.00 41.21           C  
ATOM   2465  O   LYS B 127     161.251 129.756 101.024  1.00 41.21           O  
ATOM   2466  CB  LYS B 127     159.881 127.422 101.841  1.00 41.21           C  
ATOM   2467  CG  LYS B 127     158.614 126.587 101.907  1.00 41.21           C  
ATOM   2468  CD  LYS B 127     158.650 125.615 103.075  1.00 41.21           C  
ATOM   2469  CE  LYS B 127     157.522 124.601 102.983  1.00 41.21           C  
ATOM   2470  NZ  LYS B 127     157.761 123.599 101.907  1.00 41.21           N  
ATOM   2471  N   THR B 128     161.222 130.615 103.098  1.00 64.68           N  
ATOM   2472  CA  THR B 128     162.213 131.644 102.828  1.00 64.68           C  
ATOM   2473  C   THR B 128     163.578 131.218 103.358  1.00 64.68           C  
ATOM   2474  O   THR B 128     163.690 130.361 104.238  1.00 64.68           O  
ATOM   2475  CB  THR B 128     161.801 132.978 103.456  1.00 64.68           C  
ATOM   2476  N   ARG B 129     164.624 131.831 102.798  1.00 85.17           N  
ATOM   2477  CA  ARG B 129     165.982 131.514 103.229  1.00 85.17           C  
ATOM   2478  C   ARG B 129     166.207 131.908 104.683  1.00 85.17           C  
ATOM   2479  O   ARG B 129     166.822 131.157 105.450  1.00 85.17           O  
ATOM   2480  CB  ARG B 129     166.996 132.210 102.320  1.00 85.17           C  
ATOM   2481  N   GLU B 130     165.717 133.083 105.082  1.00 95.09           N  
ATOM   2482  CA  GLU B 130     165.872 133.537 106.458  1.00 95.09           C  
ATOM   2483  C   GLU B 130     164.864 132.901 107.405  1.00 95.09           C  
ATOM   2484  O   GLU B 130     165.021 133.021 108.625  1.00 95.09           O  
ATOM   2485  CB  GLU B 130     165.748 135.061 106.526  1.00 95.09           C  
ATOM   2486  N   GLY B 131     163.841 132.231 106.878  1.00 90.64           N  
ATOM   2487  CA  GLY B 131     162.820 131.614 107.695  1.00 90.64           C  
ATOM   2488  C   GLY B 131     161.664 132.515 108.070  1.00 90.64           C  
ATOM   2489  O   GLY B 131     160.714 132.041 108.706  1.00 90.64           O  
ATOM   2490  N   ASN B 132     161.712 133.792 107.701  1.00 70.06           N  
ATOM   2491  CA  ASN B 132     160.646 134.735 108.014  1.00 70.06           C  
ATOM   2492  C   ASN B 132     159.722 134.867 106.809  1.00 70.06           C  
ATOM   2493  O   ASN B 132     160.189 135.052 105.680  1.00 70.06           O  
ATOM   2494  CB  ASN B 132     161.224 136.095 108.402  1.00 70.06           C  
ATOM   2495  CG  ASN B 132     160.149 137.130 108.670  1.00 70.06           C  
ATOM   2496  OD1 ASN B 132     159.278 136.932 109.517  1.00 70.06           O  
ATOM   2497  ND2 ASN B 132     160.205 138.243 107.947  1.00 70.06           N  
ATOM   2498  N   VAL B 133     158.414 134.766 107.051  1.00 44.90           N  
ATOM   2499  CA  VAL B 133     157.443 134.880 105.972  1.00 44.90           C  
ATOM   2500  C   VAL B 133     157.437 136.305 105.430  1.00 44.90           C  
ATOM   2501  O   VAL B 133     157.415 137.287 106.185  1.00 44.90           O  
ATOM   2502  CB  VAL B 133     156.042 134.464 106.455  1.00 44.90           C  
ATOM   2503  CG1 VAL B 133     155.056 134.478 105.299  1.00 44.90           C  
ATOM   2504  CG2 VAL B 133     156.092 133.090 107.104  1.00 44.90           C  
ATOM   2505  N   ARG B 134     157.457 136.421 104.104  1.00 38.80           N  
ATOM   2506  CA  ARG B 134     157.478 137.716 103.443  1.00 38.80           C  
ATOM   2507  C   ARG B 134     156.426 137.731 102.346  1.00 38.80           C  
ATOM   2508  O   ARG B 134     156.132 136.694 101.745  1.00 38.80           O  
ATOM   2509  CB  ARG B 134     158.862 138.021 102.857  1.00 38.80           C  
ATOM   2510  CG  ARG B 134     159.828 138.663 103.840  1.00 38.80           C  
ATOM   2511  CD  ARG B 134     159.191 139.842 104.559  1.00 38.80           C  
ATOM   2512  NE  ARG B 134     158.759 140.879 103.629  1.00 38.80           N  
ATOM   2513  CZ  ARG B 134     157.635 141.572 103.748  1.00 38.80           C  
ATOM   2514  NH1 ARG B 134     156.797 141.364 104.750  1.00 38.80           N  
ATOM   2515  NH2 ARG B 134     157.344 142.497 102.838  1.00 38.80           N  
ATOM   2516  N   VAL B 135     155.859 138.912 102.095  1.00 33.62           N  
ATOM   2517  CA  VAL B 135     154.865 139.053 101.037  1.00 33.62           C  
ATOM   2518  C   VAL B 135     155.548 138.858  99.692  1.00 33.62           C  
ATOM   2519  O   VAL B 135     156.568 139.495  99.399  1.00 33.62           O  
ATOM   2520  CB  VAL B 135     154.173 140.416 101.123  1.00 33.62           C  
ATOM   2521  CG1 VAL B 135     152.948 140.447 100.221  1.00 33.62           C  
ATOM   2522  CG2 VAL B 135     153.796 140.733 102.562  1.00 33.62           C  
ATOM   2523  N   SER B 136     154.991 137.975  98.867  1.00 31.21           N  
ATOM   2524  CA  SER B 136     155.566 137.657  97.569  1.00 31.21           C  
ATOM   2525  C   SER B 136     154.780 138.245  96.405  1.00 31.21           C  
ATOM   2526  O   SER B 136     155.364 138.490  95.345  1.00 31.21           O  
ATOM   2527  CB  SER B 136     155.675 136.138  97.399  1.00 31.21           C  
ATOM   2528  OG  SER B 136     154.472 135.593  96.887  1.00 31.21           O  
ATOM   2529  N   ARG B 137     153.479 138.483  96.573  1.00 32.98           N  
ATOM   2530  CA  ARG B 137     152.674 138.994  95.468  1.00 32.98           C  
ATOM   2531  C   ARG B 137     151.403 139.677  95.959  1.00 32.98           C  
ATOM   2532  O   ARG B 137     150.786 139.233  96.931  1.00 32.98           O  
ATOM   2533  CB  ARG B 137     152.325 137.857  94.503  1.00 32.98           C  
ATOM   2534  CG  ARG B 137     151.505 138.277  93.293  1.00 32.98           C  
ATOM   2535  CD  ARG B 137     152.293 139.190  92.367  1.00 32.98           C  
ATOM   2536  NE  ARG B 137     153.704 138.825  92.304  1.00 32.98           N  
ATOM   2537  CZ  ARG B 137     154.606 139.450  91.559  1.00 32.98           C  
ATOM   2538  NH1 ARG B 137     154.278 140.478  90.794  1.00 32.98           N  
ATOM   2539  NH2 ARG B 137     155.868 139.031  91.582  1.00 32.98           N  
ATOM   2540  N   GLU B 138     151.004 140.759  95.292  1.00 36.38           N  
ATOM   2541  CA  GLU B 138     149.750 141.447  95.578  1.00 36.38           C  
ATOM   2542  C   GLU B 138     149.008 141.658  94.268  1.00 36.38           C  
ATOM   2543  O   GLU B 138     149.539 142.287  93.346  1.00 36.38           O  
ATOM   2544  CB  GLU B 138     149.996 142.785  96.282  1.00 36.38           C  
ATOM   2545  CG  GLU B 138     150.567 142.653  97.684  1.00 36.38           C  
ATOM   2546  CD  GLU B 138     150.815 143.996  98.340  1.00 36.38           C  
ATOM   2547  OE1 GLU B 138     150.659 145.031  97.657  1.00 36.38           O  
ATOM   2548  OE2 GLU B 138     151.166 144.019  99.539  1.00 36.38           O  
ATOM   2549  N   LEU B 139     147.787 141.136  94.186  1.00 32.33           N  
ATOM   2550  CA  LEU B 139     146.969 141.222  92.984  1.00 32.33           C  
ATOM   2551  C   LEU B 139     145.791 142.151  93.248  1.00 32.33           C  
ATOM   2552  O   LEU B 139     145.032 141.941  94.202  1.00 32.33           O  
ATOM   2553  CB  LEU B 139     146.480 139.836  92.564  1.00 32.33           C  
ATOM   2554  CG  LEU B 139     147.541 138.734  92.529  1.00 32.33           C  
ATOM   2555  CD1 LEU B 139     146.893 137.360  92.585  1.00 32.33           C  
ATOM   2556  CD2 LEU B 139     148.417 138.867  91.293  1.00 32.33           C  
ATOM   2557  N   ALA B 140     145.639 143.173  92.403  1.00 32.55           N  
ATOM   2558  CA  ALA B 140     144.565 144.162  92.542  1.00 32.55           C  
ATOM   2559  C   ALA B 140     143.948 144.389  91.163  1.00 32.55           C  
ATOM   2560  O   ALA B 140     144.378 145.270  90.415  1.00 32.55           O  
ATOM   2561  CB  ALA B 140     145.087 145.460  93.146  1.00 32.55           C  
ATOM   2562  N   GLY B 141     142.938 143.586  90.834  1.00 36.17           N  
ATOM   2563  CA  GLY B 141     142.235 143.735  89.575  1.00 36.17           C  
ATOM   2564  C   GLY B 141     140.746 143.485  89.688  1.00 36.17           C  
ATOM   2565  O   GLY B 141     140.025 143.519  88.686  1.00 36.17           O  
ATOM   2566  N   HIS B 142     140.273 143.231  90.905  1.00 39.18           N  
ATOM   2567  CA  HIS B 142     138.873 142.922  91.157  1.00 39.18           C  
ATOM   2568  C   HIS B 142     138.175 144.138  91.750  1.00 39.18           C  
ATOM   2569  O   HIS B 142     138.703 144.778  92.665  1.00 39.18           O  
ATOM   2570  CB  HIS B 142     138.742 141.727  92.103  1.00 39.18           C  
ATOM   2571  CG  HIS B 142     138.866 140.399  91.423  1.00 39.18           C  
ATOM   2572  ND1 HIS B 142     138.075 140.033  90.355  1.00 39.18           N  
ATOM   2573  CD2 HIS B 142     139.685 139.348  91.661  1.00 39.18           C  
ATOM   2574  CE1 HIS B 142     138.403 138.815  89.964  1.00 39.18           C  
ATOM   2575  NE2 HIS B 142     139.377 138.377  90.740  1.00 39.18           N  
ATOM   2576  N   THR B 143     136.992 144.457  91.221  1.00 40.07           N  
ATOM   2577  CA  THR B 143     136.217 145.573  91.751  1.00 40.07           C  
ATOM   2578  C   THR B 143     135.595 145.245  93.103  1.00 40.07           C  
ATOM   2579  O   THR B 143     135.576 146.101  93.995  1.00 40.07           O  
ATOM   2580  CB  THR B 143     135.126 145.976  90.757  1.00 40.07           C  
ATOM   2581  OG1 THR B 143     135.709 146.189  89.466  1.00 40.07           O  
ATOM   2582  CG2 THR B 143     134.435 147.254  91.210  1.00 40.07           C  
ATOM   2583  N   GLY B 144     135.091 144.023  93.277  1.00 40.90           N  
ATOM   2584  CA  GLY B 144     134.475 143.601  94.513  1.00 40.90           C  
ATOM   2585  C   GLY B 144     135.409 142.752  95.364  1.00 40.90           C  
ATOM   2586  O   GLY B 144     136.501 142.365  94.953  1.00 40.90           O  
ATOM   2587  N   TYR B 145     134.942 142.463  96.577  1.00 40.07           N  
ATOM   2588  CA  TYR B 145     135.725 141.676  97.519  1.00 40.07           C  
ATOM   2589  C   TYR B 145     135.926 140.257  97.000  1.00 40.07           C  
ATOM   2590  O   TYR B 145     135.049 139.676  96.356  1.00 40.07           O  
ATOM   2591  CB  TYR B 145     135.031 141.636  98.882  1.00 40.07           C  
ATOM   2592  CG  TYR B 145     133.626 141.075  98.836  1.00 40.07           C  
ATOM   2593  CD1 TYR B 145     133.392 139.713  98.982  1.00 40.07           C  
ATOM   2594  CD2 TYR B 145     132.533 141.907  98.641  1.00 40.07           C  
ATOM   2595  CE1 TYR B 145     132.112 139.199  98.936  1.00 40.07           C  
ATOM   2596  CE2 TYR B 145     131.251 141.402  98.594  1.00 40.07           C  
ATOM   2597  CZ  TYR B 145     131.045 140.049  98.742  1.00 40.07           C  
ATOM   2598  OH  TYR B 145     129.766 139.549  98.695  1.00 40.07           O  
ATOM   2599  N   LEU B 146     137.096 139.696  97.292  1.00 35.74           N  
ATOM   2600  CA  LEU B 146     137.400 138.325  96.903  1.00 35.74           C  
ATOM   2601  C   LEU B 146     136.734 137.362  97.878  1.00 35.74           C  
ATOM   2602  O   LEU B 146     137.010 137.397  99.082  1.00 35.74           O  
ATOM   2603  CB  LEU B 146     138.909 138.097  96.864  1.00 35.74           C  
ATOM   2604  CG  LEU B 146     139.628 138.465  95.564  1.00 35.74           C  
ATOM   2605  CD1 LEU B 146     139.774 139.971  95.415  1.00 35.74           C  
ATOM   2606  CD2 LEU B 146     140.983 137.784  95.501  1.00 35.74           C  
ATOM   2607  N   SER B 147     135.859 136.504  97.357  1.00 34.79           N  
ATOM   2608  CA  SER B 147     135.143 135.550  98.193  1.00 34.79           C  
ATOM   2609  C   SER B 147     135.904 134.248  98.391  1.00 34.79           C  
ATOM   2610  O   SER B 147     135.837 133.660  99.477  1.00 34.79           O  
ATOM   2611  CB  SER B 147     133.768 135.249  97.590  1.00 34.79           C  
ATOM   2612  OG  SER B 147     133.891 134.588  96.343  1.00 34.79           O  
ATOM   2613  N   CYS B 148     136.626 133.783  97.374  1.00 35.08           N  
ATOM   2614  CA  CYS B 148     137.363 132.533  97.474  1.00 35.08           C  
ATOM   2615  C   CYS B 148     138.557 132.572  96.533  1.00 35.08           C  
ATOM   2616  O   CYS B 148     138.526 133.234  95.492  1.00 35.08           O  
ATOM   2617  CB  CYS B 148     136.472 131.327  97.150  1.00 35.08           C  
ATOM   2618  SG  CYS B 148     137.172 129.730  97.625  1.00 35.08           S  
ATOM   2619  N   CYS B 149     139.611 131.856  96.915  1.00 32.64           N  
ATOM   2620  CA  CYS B 149     140.805 131.725  96.093  1.00 32.64           C  
ATOM   2621  C   CYS B 149     141.385 130.335  96.303  1.00 32.64           C  
ATOM   2622  O   CYS B 149     141.429 129.840  97.433  1.00 32.64           O  
ATOM   2623  CB  CYS B 149     141.847 132.797  96.433  1.00 32.64           C  
ATOM   2624  SG  CYS B 149     142.360 132.829  98.167  1.00 32.64           S  
ATOM   2625  N   ARG B 150     141.817 129.706  95.212  1.00 28.61           N  
ATOM   2626  CA  ARG B 150     142.379 128.363  95.268  1.00 28.61           C  
ATOM   2627  C   ARG B 150     143.617 128.293  94.389  1.00 28.61           C  
ATOM   2628  O   ARG B 150     143.635 128.856  93.291  1.00 28.61           O  
ATOM   2629  CB  ARG B 150     141.354 127.313  94.824  1.00 28.61           C  
ATOM   2630  CG  ARG B 150     140.200 127.118  95.793  1.00 28.61           C  
ATOM   2631  CD  ARG B 150     140.568 126.146  96.901  1.00 28.61           C  
ATOM   2632  NE  ARG B 150     139.819 126.403  98.125  1.00 28.61           N  
ATOM   2633  CZ  ARG B 150     140.178 127.279  99.053  1.00 28.61           C  
ATOM   2634  NH1 ARG B 150     141.277 128.004  98.931  1.00 28.61           N  
ATOM   2635  NH2 ARG B 150     139.415 127.431 100.132  1.00 28.61           N  
ATOM   2636  N   PHE B 151     144.641 127.595  94.873  1.00 28.43           N  
ATOM   2637  CA  PHE B 151     145.891 127.462  94.139  1.00 28.43           C  
ATOM   2638  C   PHE B 151     145.806 126.344  93.108  1.00 28.43           C  
ATOM   2639  O   PHE B 151     145.120 125.338  93.311  1.00 28.43           O  
ATOM   2640  CB  PHE B 151     147.047 127.178  95.098  1.00 28.43           C  
ATOM   2641  CG  PHE B 151     147.776 128.407  95.558  1.00 28.43           C  
ATOM   2642  CD1 PHE B 151     148.733 129.001  94.754  1.00 28.43           C  
ATOM   2643  CD2 PHE B 151     147.519 128.954  96.803  1.00 28.43           C  
ATOM   2644  CE1 PHE B 151     149.411 130.127  95.178  1.00 28.43           C  
ATOM   2645  CE2 PHE B 151     148.195 130.078  97.231  1.00 28.43           C  
ATOM   2646  CZ  PHE B 151     149.141 130.666  96.418  1.00 28.43           C  
ATOM   2647  N   LEU B 152     146.513 126.531  91.995  1.00 34.47           N  
ATOM   2648  CA  LEU B 152     146.744 125.480  91.011  1.00 34.47           C  
ATOM   2649  C   LEU B 152     148.171 124.960  91.054  1.00 34.47           C  
ATOM   2650  O   LEU B 152     148.391 123.745  91.016  1.00 34.47           O  
ATOM   2651  CB  LEU B 152     146.441 125.988  89.597  1.00 34.47           C  
ATOM   2652  CG  LEU B 152     144.978 126.163  89.192  1.00 34.47           C  
ATOM   2653  CD1 LEU B 152     144.439 127.469  89.738  1.00 34.47           C  
ATOM   2654  CD2 LEU B 152     144.828 126.107  87.681  1.00 34.47           C  
ATOM   2655  N   ASP B 153     149.140 125.864  91.132  1.00 35.07           N  
ATOM   2656  CA  ASP B 153     150.553 125.529  91.237  1.00 35.07           C  
ATOM   2657  C   ASP B 153     151.260 126.726  91.863  1.00 35.07           C  
ATOM   2658  O   ASP B 153     150.618 127.631  92.407  1.00 35.07           O  
ATOM   2659  CB  ASP B 153     151.133 125.157  89.868  1.00 35.07           C  
ATOM   2660  CG  ASP B 153     150.809 126.181  88.798  1.00 35.07           C  
ATOM   2661  OD1 ASP B 153     150.063 127.139  89.093  1.00 35.07           O  
ATOM   2662  OD2 ASP B 153     151.301 126.030  87.660  1.00 35.07           O  
ATOM   2663  N   ASP B 154     152.591 126.735  91.787  1.00 37.17           N  
ATOM   2664  CA  ASP B 154     153.357 127.863  92.300  1.00 37.17           C  
ATOM   2665  C   ASP B 154     153.280 129.086  91.397  1.00 37.17           C  
ATOM   2666  O   ASP B 154     153.783 130.148  91.779  1.00 37.17           O  
ATOM   2667  CB  ASP B 154     154.819 127.457  92.497  1.00 37.17           C  
ATOM   2668  CG  ASP B 154     155.041 126.680  93.779  1.00 37.17           C  
ATOM   2669  OD1 ASP B 154     154.240 126.846  94.723  1.00 37.17           O  
ATOM   2670  OD2 ASP B 154     156.016 125.903  93.843  1.00 37.17           O  
ATOM   2671  N   ASN B 155     152.668 128.966  90.220  1.00 37.26           N  
ATOM   2672  CA  ASN B 155     152.657 130.033  89.229  1.00 37.26           C  
ATOM   2673  C   ASN B 155     151.281 130.622  88.955  1.00 37.26           C  
ATOM   2674  O   ASN B 155     151.190 131.815  88.658  1.00 37.26           O  
ATOM   2675  CB  ASN B 155     153.252 129.527  87.905  1.00 37.26           C  
ATOM   2676  CG  ASN B 155     153.871 130.637  87.081  1.00 37.26           C  
ATOM   2677  OD1 ASN B 155     153.168 131.490  86.542  1.00 37.26           O  
ATOM   2678  ND2 ASN B 155     155.195 130.632  86.981  1.00 37.26           N  
ATOM   2679  N   GLN B 156     150.214 129.832  89.043  1.00 33.10           N  
ATOM   2680  CA  GLN B 156     148.875 130.284  88.694  1.00 33.10           C  
ATOM   2681  C   GLN B 156     147.927 130.140  89.878  1.00 33.10           C  
ATOM   2682  O   GLN B 156     148.074 129.239  90.709  1.00 33.10           O  
ATOM   2683  CB  GLN B 156     148.325 129.498  87.500  1.00 33.10           C  
ATOM   2684  CG  GLN B 156     149.070 129.738  86.199  1.00 33.10           C  
ATOM   2685  CD  GLN B 156     148.762 128.687  85.152  1.00 33.10           C  
ATOM   2686  OE1 GLN B 156     148.096 128.963  84.155  1.00 33.10           O  
ATOM   2687  NE2 GLN B 156     149.246 127.470  85.375  1.00 33.10           N  
ATOM   2688  N   ILE B 157     146.950 131.045  89.947  1.00 28.64           N  
ATOM   2689  CA  ILE B 157     145.921 131.005  90.980  1.00 28.64           C  
ATOM   2690  C   ILE B 157     144.593 131.428  90.363  1.00 28.64           C  
ATOM   2691  O   ILE B 157     144.555 132.141  89.358  1.00 28.64           O  
ATOM   2692  CB  ILE B 157     146.288 131.900  92.189  1.00 28.64           C  
ATOM   2693  CG1 ILE B 157     145.450 131.532  93.415  1.00 28.64           C  
ATOM   2694  CG2 ILE B 157     146.116 133.370  91.846  1.00 28.64           C  
ATOM   2695  CD1 ILE B 157     145.717 132.402  94.622  1.00 28.64           C  
ATOM   2696  N   VAL B 158     143.495 130.964  90.954  1.00 29.74           N  
ATOM   2697  CA  VAL B 158     142.147 131.323  90.522  1.00 29.74           C  
ATOM   2698  C   VAL B 158     141.432 132.010  91.676  1.00 29.74           C  
ATOM   2699  O   VAL B 158     141.407 131.489  92.798  1.00 29.74           O  
ATOM   2700  CB  VAL B 158     141.353 130.096  90.038  1.00 29.74           C  
ATOM   2701  CG1 VAL B 158     139.879 130.438  89.909  1.00 29.74           C  
ATOM   2702  CG2 VAL B 158     141.879 129.627  88.698  1.00 29.74           C  
ATOM   2703  N   THR B 159     140.853 133.177  91.400  1.00 34.16           N  
ATOM   2704  CA  THR B 159     140.110 133.935  92.394  1.00 34.16           C  
ATOM   2705  C   THR B 159     138.726 134.263  91.856  1.00 34.16           C  
ATOM   2706  O   THR B 159     138.501 134.272  90.645  1.00 34.16           O  
ATOM   2707  CB  THR B 159     140.834 135.236  92.778  1.00 34.16           C  
ATOM   2708  OG1 THR B 159     140.988 136.061  91.617  1.00 34.16           O  
ATOM   2709  CG2 THR B 159     142.204 134.934  93.366  1.00 34.16           C  
ATOM   2710  N   SER B 160     137.794 134.516  92.770  1.00 36.62           N  
ATOM   2711  CA  SER B 160     136.447 134.954  92.432  1.00 36.62           C  
ATOM   2712  C   SER B 160     136.071 136.123  93.329  1.00 36.62           C  
ATOM   2713  O   SER B 160     136.365 136.111  94.528  1.00 36.62           O  
ATOM   2714  CB  SER B 160     135.434 133.818  92.596  1.00 36.62           C  
ATOM   2715  OG  SER B 160     134.944 133.760  93.924  1.00 36.62           O  
ATOM   2716  N   SER B 161     135.416 137.131  92.756  1.00 41.22           N  
ATOM   2717  CA  SER B 161     135.105 138.342  93.499  1.00 41.22           C  
ATOM   2718  C   SER B 161     133.615 138.645  93.417  1.00 41.22           C  
ATOM   2719  O   SER B 161     132.856 137.982  92.705  1.00 41.22           O  
ATOM   2720  CB  SER B 161     135.924 139.534  92.987  1.00 41.22           C  
ATOM   2721  OG  SER B 161     135.575 139.856  91.655  1.00 41.22           O  
ATOM   2722  N   GLY B 162     133.206 139.667  94.166  1.00 45.86           N  
ATOM   2723  CA  GLY B 162     131.825 140.091  94.249  1.00 45.86           C  
ATOM   2724  C   GLY B 162     131.337 140.958  93.115  1.00 45.86           C  
ATOM   2725  O   GLY B 162     130.168 141.353  93.109  1.00 45.86           O  
ATOM   2726  N   ASP B 163     132.200 141.274  92.148  1.00 44.46           N  
ATOM   2727  CA  ASP B 163     131.806 142.022  90.960  1.00 44.46           C  
ATOM   2728  C   ASP B 163     131.384 141.112  89.814  1.00 44.46           C  
ATOM   2729  O   ASP B 163     131.529 141.487  88.642  1.00 44.46           O  
ATOM   2730  CB  ASP B 163     132.939 142.953  90.522  1.00 44.46           C  
ATOM   2731  CG  ASP B 163     134.163 142.199  90.040  1.00 44.46           C  
ATOM   2732  OD1 ASP B 163     134.315 141.016  90.404  1.00 44.46           O  
ATOM   2733  OD2 ASP B 163     134.973 142.792  89.296  1.00 44.46           O  
ATOM   2734  N   THR B 164     130.865 139.921  90.129  1.00 46.29           N  
ATOM   2735  CA  THR B 164     130.437 138.934  89.134  1.00 46.29           C  
ATOM   2736  C   THR B 164     131.582 138.564  88.194  1.00 46.29           C  
ATOM   2737  O   THR B 164     131.404 138.472  86.977  1.00 46.29           O  
ATOM   2738  CB  THR B 164     129.223 139.423  88.336  1.00 46.29           C  
ATOM   2739  OG1 THR B 164     129.560 140.617  87.618  1.00 46.29           O  
ATOM   2740  CG2 THR B 164     128.063 139.727  89.268  1.00 46.29           C  
ATOM   2741  N   THR B 165     132.769 138.346  88.757  1.00 41.43           N  
ATOM   2742  CA  THR B 165     133.945 138.092  87.939  1.00 41.43           C  
ATOM   2743  C   THR B 165     134.884 137.118  88.637  1.00 41.43           C  
ATOM   2744  O   THR B 165     135.201 137.277  89.822  1.00 41.43           O  
ATOM   2745  CB  THR B 165     134.688 139.397  87.621  1.00 41.43           C  
ATOM   2746  OG1 THR B 165     133.842 140.253  86.843  1.00 41.43           O  
ATOM   2747  CG2 THR B 165     135.964 139.116  86.841  1.00 41.43           C  
ATOM   2748  N   CYS B 166     135.327 136.115  87.885  1.00 38.63           N  
ATOM   2749  CA  CYS B 166     136.410 135.228  88.277  1.00 38.63           C  
ATOM   2750  C   CYS B 166     137.632 135.521  87.417  1.00 38.63           C  
ATOM   2751  O   CYS B 166     137.519 135.912  86.253  1.00 38.63           O  
ATOM   2752  CB  CYS B 166     136.002 133.757  88.136  1.00 38.63           C  
ATOM   2753  SG  CYS B 166     134.555 133.282  89.110  1.00 38.63           S  
ATOM   2754  N   ALA B 167     138.811 135.331  88.001  1.00 34.44           N  
ATOM   2755  CA  ALA B 167     140.045 135.673  87.314  1.00 34.44           C  
ATOM   2756  C   ALA B 167     141.089 134.590  87.542  1.00 34.44           C  
ATOM   2757  O   ALA B 167     141.098 133.916  88.578  1.00 34.44           O  
ATOM   2758  CB  ALA B 167     140.585 137.031  87.776  1.00 34.44           C  
ATOM   2759  N   LEU B 168     141.965 134.434  86.554  1.00 33.50           N  
ATOM   2760  CA  LEU B 168     143.132 133.566  86.640  1.00 33.50           C  
ATOM   2761  C   LEU B 168     144.372 134.449  86.624  1.00 33.50           C  
ATOM   2762  O   LEU B 168     144.602 135.186  85.658  1.00 33.50           O  
ATOM   2763  CB  LEU B 168     143.155 132.565  85.484  1.00 33.50           C  
ATOM   2764  CG  LEU B 168     144.383 131.668  85.311  1.00 33.50           C  
ATOM   2765  CD1 LEU B 168     144.558 130.732  86.493  1.00 33.50           C  
ATOM   2766  CD2 LEU B 168     144.283 130.878  84.015  1.00 33.50           C  
ATOM   2767  N   TRP B 169     145.164 134.375  87.688  1.00 34.01           N  
ATOM   2768  CA  TRP B 169     146.313 135.245  87.887  1.00 34.01           C  
ATOM   2769  C   TRP B 169     147.602 134.452  87.742  1.00 34.01           C  
ATOM   2770  O   TRP B 169     147.740 133.367  88.321  1.00 34.01           O  
ATOM   2771  CB  TRP B 169     146.273 135.906  89.266  1.00 34.01           C  
ATOM   2772  CG  TRP B 169     145.011 136.644  89.565  1.00 34.01           C  
ATOM   2773  CD1 TRP B 169     143.835 136.113  90.007  1.00 34.01           C  
ATOM   2774  CD2 TRP B 169     144.798 138.055  89.455  1.00 34.01           C  
ATOM   2775  NE1 TRP B 169     142.902 137.106  90.176  1.00 34.01           N  
ATOM   2776  CE2 TRP B 169     143.469 138.308  89.843  1.00 34.01           C  
ATOM   2777  CE3 TRP B 169     145.603 139.129  89.063  1.00 34.01           C  
ATOM   2778  CZ2 TRP B 169     142.926 139.589  89.852  1.00 34.01           C  
ATOM   2779  CZ3 TRP B 169     145.062 140.399  89.072  1.00 34.01           C  
ATOM   2780  CH2 TRP B 169     143.737 140.619  89.463  1.00 34.01           C  
ATOM   2781  N   ASP B 170     148.537 135.002  86.971  1.00 39.74           N  
ATOM   2782  CA  ASP B 170     149.905 134.506  86.904  1.00 39.74           C  
ATOM   2783  C   ASP B 170     150.696 135.205  88.004  1.00 39.74           C  
ATOM   2784  O   ASP B 170     150.918 136.419  87.942  1.00 39.74           O  
ATOM   2785  CB  ASP B 170     150.499 134.767  85.520  1.00 39.74           C  
ATOM   2786  CG  ASP B 170     151.876 134.145  85.333  1.00 39.74           C  
ATOM   2787  OD1 ASP B 170     152.703 134.188  86.268  1.00 39.74           O  
ATOM   2788  OD2 ASP B 170     152.131 133.606  84.236  1.00 39.74           O  
ATOM   2789  N   ILE B 171     151.116 134.440  89.013  1.00 36.96           N  
ATOM   2790  CA  ILE B 171     151.782 135.030  90.170  1.00 36.96           C  
ATOM   2791  C   ILE B 171     153.116 135.652  89.777  1.00 36.96           C  
ATOM   2792  O   ILE B 171     153.514 136.685  90.332  1.00 36.96           O  
ATOM   2793  CB  ILE B 171     151.953 133.972  91.275  1.00 36.96           C  
ATOM   2794  CG1 ILE B 171     150.596 133.367  91.639  1.00 36.96           C  
ATOM   2795  CG2 ILE B 171     152.604 134.580  92.508  1.00 36.96           C  
ATOM   2796  CD1 ILE B 171     150.684 132.213  92.606  1.00 36.96           C  
ATOM   2797  N   GLU B 172     153.827 135.047  88.822  1.00 39.81           N  
ATOM   2798  CA  GLU B 172     155.124 135.579  88.415  1.00 39.81           C  
ATOM   2799  C   GLU B 172     154.991 136.975  87.819  1.00 39.81           C  
ATOM   2800  O   GLU B 172     155.814 137.856  88.095  1.00 39.81           O  
ATOM   2801  CB  GLU B 172     155.791 134.630  87.419  1.00 39.81           C  
ATOM   2802  N   THR B 173     153.964 137.199  86.999  1.00 43.41           N  
ATOM   2803  CA  THR B 173     153.742 138.495  86.368  1.00 43.41           C  
ATOM   2804  C   THR B 173     152.766 139.375  87.136  1.00 43.41           C  
ATOM   2805  O   THR B 173     152.964 140.591  87.207  1.00 43.41           O  
ATOM   2806  CB  THR B 173     153.230 138.310  84.936  1.00 43.41           C  
ATOM   2807  OG1 THR B 173     151.987 137.598  84.960  1.00 43.41           O  
ATOM   2808  CG2 THR B 173     154.238 137.532  84.107  1.00 43.41           C  
ATOM   2809  N   GLY B 174     151.716 138.794  87.710  1.00 44.21           N  
ATOM   2810  CA  GLY B 174     150.743 139.555  88.465  1.00 44.21           C  
ATOM   2811  C   GLY B 174     149.575 140.094  87.671  1.00 44.21           C  
ATOM   2812  O   GLY B 174     148.870 140.980  88.168  1.00 44.21           O  
ATOM   2813  N   GLN B 175     149.343 139.594  86.462  1.00 46.32           N  
ATOM   2814  CA  GLN B 175     148.276 140.073  85.596  1.00 46.32           C  
ATOM   2815  C   GLN B 175     147.190 139.013  85.452  1.00 46.32           C  
ATOM   2816  O   GLN B 175     147.358 137.853  85.837  1.00 46.32           O  
ATOM   2817  CB  GLN B 175     148.830 140.465  84.218  1.00 46.32           C  
ATOM   2818  CG  GLN B 175     149.946 141.529  84.208  1.00 46.32           C  
ATOM   2819  CD  GLN B 175     149.684 142.761  85.077  1.00 46.32           C  
ATOM   2820  OE1 GLN B 175     148.535 143.049  85.414  1.00 46.32           O  
ATOM   2821  NE2 GLN B 175     150.745 143.436  85.511  1.00 46.32           N  
ATOM   2822  N   GLN B 176     146.061 139.432  84.883  1.00 42.55           N  
ATOM   2823  CA  GLN B 176     144.918 138.551  84.663  1.00 42.55           C  
ATOM   2824  C   GLN B 176     145.061 137.885  83.299  1.00 42.55           C  
ATOM   2825  O   GLN B 176     144.864 138.527  82.262  1.00 42.55           O  
ATOM   2826  CB  GLN B 176     143.610 139.333  84.754  1.00 42.55           C  
ATOM   2827  CG  GLN B 176     142.987 139.369  86.140  1.00 42.55           C  
ATOM   2828  CD  GLN B 176     141.880 140.399  86.242  1.00 42.55           C  
ATOM   2829  OE1 GLN B 176     141.712 141.232  85.352  1.00 42.55           O  
ATOM   2830  NE2 GLN B 176     141.108 140.339  87.321  1.00 42.55           N  
ATOM   2831  N   THR B 177     145.406 136.596  83.298  1.00 44.20           N  
ATOM   2832  CA  THR B 177     145.520 135.862  82.043  1.00 44.20           C  
ATOM   2833  C   THR B 177     144.151 135.524  81.462  1.00 44.20           C  
ATOM   2834  O   THR B 177     143.950 135.619  80.246  1.00 44.20           O  
ATOM   2835  CB  THR B 177     146.338 134.586  82.250  1.00 44.20           C  
ATOM   2836  OG1 THR B 177     145.680 133.744  83.203  1.00 44.20           O  
ATOM   2837  CG2 THR B 177     147.732 134.924  82.759  1.00 44.20           C  
ATOM   2838  N   THR B 178     143.203 135.130  82.310  1.00 45.12           N  
ATOM   2839  CA  THR B 178     141.872 134.744  81.865  1.00 45.12           C  
ATOM   2840  C   THR B 178     140.831 135.357  82.790  1.00 45.12           C  
ATOM   2841  O   THR B 178     141.042 135.467  84.001  1.00 45.12           O  
ATOM   2842  CB  THR B 178     141.711 133.217  81.830  1.00 45.12           C  
ATOM   2843  OG1 THR B 178     142.888 132.624  81.267  1.00 45.12           O  
ATOM   2844  CG2 THR B 178     140.507 132.825  80.990  1.00 45.12           C  
ATOM   2845  N   THR B 179     139.699 135.749  82.206  1.00 48.13           N  
ATOM   2846  CA  THR B 179     138.609 136.375  82.940  1.00 48.13           C  
ATOM   2847  C   THR B 179     137.297 135.686  82.595  1.00 48.13           C  
ATOM   2848  O   THR B 179     137.030 135.387  81.427  1.00 48.13           O  
ATOM   2849  CB  THR B 179     138.516 137.875  82.620  1.00 48.13           C  
ATOM   2850  OG1 THR B 179     139.776 138.501  82.894  1.00 48.13           O  
ATOM   2851  CG2 THR B 179     137.439 138.538  83.464  1.00 48.13           C  
ATOM   2852  N   PHE B 180     136.481 135.436  83.618  1.00 48.86           N  
ATOM   2853  CA  PHE B 180     135.170 134.811  83.473  1.00 48.86           C  
ATOM   2854  C   PHE B 180     134.130 135.776  84.026  1.00 48.86           C  
ATOM   2855  O   PHE B 180     134.157 136.105  85.218  1.00 48.86           O  
ATOM   2856  CB  PHE B 180     135.117 133.471  84.206  1.00 48.86           C  
ATOM   2857  CG  PHE B 180     136.348 132.628  84.026  1.00 48.86           C  
ATOM   2858  CD1 PHE B 180     136.470 131.776  82.942  1.00 48.86           C  
ATOM   2859  CD2 PHE B 180     137.381 132.682  84.948  1.00 48.86           C  
ATOM   2860  CE1 PHE B 180     137.600 130.998  82.777  1.00 48.86           C  
ATOM   2861  CE2 PHE B 180     138.514 131.907  84.787  1.00 48.86           C  
ATOM   2862  CZ  PHE B 180     138.624 131.065  83.701  1.00 48.86           C  
ATOM   2863  N   THR B 181     133.219 136.228  83.168  1.00 52.12           N  
ATOM   2864  CA  THR B 181     132.196 137.206  83.531  1.00 52.12           C  
ATOM   2865  C   THR B 181     130.824 136.748  83.051  1.00 52.12           C  
ATOM   2866  O   THR B 181     130.043 137.518  82.487  1.00 52.12           O  
ATOM   2867  CB  THR B 181     132.524 138.584  82.961  1.00 52.12           C  
ATOM   2868  OG1 THR B 181     132.778 138.474  81.555  1.00 52.12           O  
ATOM   2869  CG2 THR B 181     133.746 139.175  83.651  1.00 52.12           C  
ATOM   2870  N   GLY B 182     130.512 135.474  83.271  1.00 49.54           N  
ATOM   2871  CA  GLY B 182     129.222 134.941  82.880  1.00 49.54           C  
ATOM   2872  C   GLY B 182     128.186 135.001  83.984  1.00 49.54           C  
ATOM   2873  O   GLY B 182     126.982 135.020  83.714  1.00 49.54           O  
ATOM   2874  N   HIS B 183     128.644 135.029  85.232  1.00 48.63           N  
ATOM   2875  CA  HIS B 183     127.734 135.090  86.366  1.00 48.63           C  
ATOM   2876  C   HIS B 183     127.043 136.448  86.436  1.00 48.63           C  
ATOM   2877  O   HIS B 183     127.646 137.493  86.180  1.00 48.63           O  
ATOM   2878  CB  HIS B 183     128.485 134.825  87.671  1.00 48.63           C  
ATOM   2879  CG  HIS B 183     128.576 133.376  88.035  1.00 48.63           C  
ATOM   2880  ND1 HIS B 183     127.469 132.561  88.130  1.00 48.63           N  
ATOM   2881  CD2 HIS B 183     129.643 132.598  88.334  1.00 48.63           C  
ATOM   2882  CE1 HIS B 183     127.850 131.343  88.471  1.00 48.63           C  
ATOM   2883  NE2 HIS B 183     129.164 131.338  88.599  1.00 48.63           N  
ATOM   2884  N   THR B 184     125.758 136.421  86.785  1.00 51.54           N  
ATOM   2885  CA  THR B 184     124.983 137.633  87.006  1.00 51.54           C  
ATOM   2886  C   THR B 184     124.867 137.996  88.480  1.00 51.54           C  
ATOM   2887  O   THR B 184     124.211 138.989  88.811  1.00 51.54           O  
ATOM   2888  CB  THR B 184     123.583 137.488  86.400  1.00 51.54           C  
ATOM   2889  OG1 THR B 184     122.749 136.734  87.288  1.00 51.54           O  
ATOM   2890  CG2 THR B 184     123.655 136.780  85.055  1.00 51.54           C  
ATOM   2891  N   GLY B 185     125.486 137.218  89.370  1.00 51.19           N  
ATOM   2892  CA  GLY B 185     125.457 137.494  90.791  1.00 51.19           C  
ATOM   2893  C   GLY B 185     126.838 137.346  91.397  1.00 51.19           C  
ATOM   2894  O   GLY B 185     127.769 136.858  90.752  1.00 51.19           O  
ATOM   2895  N   ASP B 186     126.954 137.777  92.650  1.00 48.30           N  
ATOM   2896  CA  ASP B 186     128.240 137.745  93.334  1.00 48.30           C  
ATOM   2897  C   ASP B 186     128.676 136.307  93.583  1.00 48.30           C  
ATOM   2898  O   ASP B 186     127.985 135.543  94.263  1.00 48.30           O  
ATOM   2899  CB  ASP B 186     128.153 138.507  94.656  1.00 48.30           C  
ATOM   2900  CG  ASP B 186     127.521 139.876  94.500  1.00 48.30           C  
ATOM   2901  OD1 ASP B 186     127.517 140.406  93.369  1.00 48.30           O  
ATOM   2902  OD2 ASP B 186     127.030 140.423  95.510  1.00 48.30           O  
ATOM   2903  N   VAL B 187     129.832 135.942  93.035  1.00 39.85           N  
ATOM   2904  CA  VAL B 187     130.373 134.599  93.211  1.00 39.85           C  
ATOM   2905  C   VAL B 187     130.838 134.443  94.652  1.00 39.85           C  
ATOM   2906  O   VAL B 187     131.586 135.281  95.170  1.00 39.85           O  
ATOM   2907  CB  VAL B 187     131.521 134.339  92.224  1.00 39.85           C  
ATOM   2908  CG1 VAL B 187     131.908 132.869  92.237  1.00 39.85           C  
ATOM   2909  CG2 VAL B 187     131.126 134.783  90.824  1.00 39.85           C  
ATOM   2910  N   MET B 188     130.399 133.368  95.305  1.00 38.79           N  
ATOM   2911  CA  MET B 188     130.652 133.181  96.727  1.00 38.79           C  
ATOM   2912  C   MET B 188     131.603 132.041  97.052  1.00 38.79           C  
ATOM   2913  O   MET B 188     132.220 132.060  98.118  1.00 38.79           O  
ATOM   2914  CB  MET B 188     129.333 132.947  97.475  1.00 38.79           C  
ATOM   2915  CG  MET B 188     128.321 134.074  97.326  1.00 38.79           C  
ATOM   2916  SD  MET B 188     128.567 135.409  98.514  1.00 38.79           S  
ATOM   2917  CE  MET B 188     129.623 136.517  97.586  1.00 38.79           C  
ATOM   2918  N   SER B 189     131.744 131.053  96.171  1.00 35.24           N  
ATOM   2919  CA  SER B 189     132.562 129.887  96.463  1.00 35.24           C  
ATOM   2920  C   SER B 189     133.299 129.442  95.209  1.00 35.24           C  
ATOM   2921  O   SER B 189     132.869 129.700  94.082  1.00 35.24           O  
ATOM   2922  CB  SER B 189     131.715 128.734  97.017  1.00 35.24           C  
ATOM   2923  OG  SER B 189     130.664 128.402  96.128  1.00 35.24           O  
ATOM   2924  N   LEU B 190     134.424 128.763  95.425  1.00 35.86           N  
ATOM   2925  CA  LEU B 190     135.239 128.225  94.347  1.00 35.86           C  
ATOM   2926  C   LEU B 190     135.673 126.811  94.699  1.00 35.86           C  
ATOM   2927  O   LEU B 190     135.899 126.487  95.868  1.00 35.86           O  
ATOM   2928  CB  LEU B 190     136.479 129.091  94.082  1.00 35.86           C  
ATOM   2929  CG  LEU B 190     136.359 130.197  93.034  1.00 35.86           C  
ATOM   2930  CD1 LEU B 190     137.675 130.947  92.910  1.00 35.86           C  
ATOM   2931  CD2 LEU B 190     135.938 129.620  91.694  1.00 35.86           C  
ATOM   2932  N   SER B 191     135.791 125.973  93.673  1.00 37.83           N  
ATOM   2933  CA  SER B 191     136.290 124.614  93.837  1.00 37.83           C  
ATOM   2934  C   SER B 191     136.832 124.138  92.499  1.00 37.83           C  
ATOM   2935  O   SER B 191     136.227 124.401  91.456  1.00 37.83           O  
ATOM   2936  CB  SER B 191     135.193 123.671  94.343  1.00 37.83           C  
ATOM   2937  OG  SER B 191     134.194 123.473  93.360  1.00 37.83           O  
ATOM   2938  N   LEU B 192     137.967 123.447  92.532  1.00 41.02           N  
ATOM   2939  CA  LEU B 192     138.648 122.999  91.327  1.00 41.02           C  
ATOM   2940  C   LEU B 192     138.642 121.479  91.230  1.00 41.02           C  
ATOM   2941  O   LEU B 192     138.625 120.770  92.240  1.00 41.02           O  
ATOM   2942  CB  LEU B 192     140.093 123.508  91.282  1.00 41.02           C  
ATOM   2943  CG  LEU B 192     140.402 124.979  90.972  1.00 41.02           C  
ATOM   2944  CD1 LEU B 192     139.729 125.954  91.926  1.00 41.02           C  
ATOM   2945  CD2 LEU B 192     141.905 125.191  90.979  1.00 41.02           C  
ATOM   2946  N   ALA B 193     138.658 120.989  89.993  1.00 52.66           N  
ATOM   2947  CA  ALA B 193     138.692 119.562  89.737  1.00 52.66           C  
ATOM   2948  C   ALA B 193     140.039 118.980  90.161  1.00 52.66           C  
ATOM   2949  O   ALA B 193     141.032 119.704  90.265  1.00 52.66           O  
ATOM   2950  CB  ALA B 193     138.433 119.290  88.257  1.00 52.66           C  
ATOM   2951  N   PRO B 194     140.093 117.671  90.434  1.00 61.89           N  
ATOM   2952  CA  PRO B 194     141.370 117.069  90.856  1.00 61.89           C  
ATOM   2953  C   PRO B 194     142.498 117.256  89.856  1.00 61.89           C  
ATOM   2954  O   PRO B 194     143.662 117.359  90.265  1.00 61.89           O  
ATOM   2955  CB  PRO B 194     141.013 115.587  91.034  1.00 61.89           C  
ATOM   2956  CG  PRO B 194     139.560 115.593  91.352  1.00 61.89           C  
ATOM   2957  CD  PRO B 194     138.972 116.722  90.552  1.00 61.89           C  
ATOM   2958  N   ASP B 195     142.198 117.303  88.560  1.00 69.71           N  
ATOM   2959  CA  ASP B 195     143.216 117.525  87.542  1.00 69.71           C  
ATOM   2960  C   ASP B 195     143.490 119.003  87.292  1.00 69.71           C  
ATOM   2961  O   ASP B 195     144.325 119.326  86.440  1.00 69.71           O  
ATOM   2962  CB  ASP B 195     142.815 116.843  86.230  1.00 69.71           C  
ATOM   2963  CG  ASP B 195     141.431 117.245  85.762  1.00 69.71           C  
ATOM   2964  OD1 ASP B 195     140.721 117.929  86.525  1.00 69.71           O  
ATOM   2965  OD2 ASP B 195     141.055 116.877  84.629  1.00 69.71           O  
ATOM   2966  N   THR B 196     142.808 119.898  88.011  1.00 65.77           N  
ATOM   2967  CA  THR B 196     143.013 121.346  87.905  1.00 65.77           C  
ATOM   2968  C   THR B 196     142.835 121.834  86.469  1.00 65.77           C  
ATOM   2969  O   THR B 196     143.563 122.706  85.989  1.00 65.77           O  
ATOM   2970  CB  THR B 196     144.383 121.755  88.454  1.00 65.77           C  
ATOM   2971  OG1 THR B 196     145.418 121.263  87.593  1.00 65.77           O  
ATOM   2972  CG2 THR B 196     144.584 121.191  89.853  1.00 65.77           C  
ATOM   2973  N   ARG B 197     141.852 121.263  85.775  1.00 59.56           N  
ATOM   2974  CA  ARG B 197     141.504 121.672  84.420  1.00 59.56           C  
ATOM   2975  C   ARG B 197     140.165 122.393  84.346  1.00 59.56           C  
ATOM   2976  O   ARG B 197     139.997 123.295  83.521  1.00 59.56           O  
ATOM   2977  CB  ARG B 197     141.479 120.456  83.489  1.00 59.56           C  
ATOM   2978  N   LEU B 198     139.212 122.016  85.193  1.00 51.52           N  
ATOM   2979  CA  LEU B 198     137.887 122.613  85.232  1.00 51.52           C  
ATOM   2980  C   LEU B 198     137.611 123.120  86.642  1.00 51.52           C  
ATOM   2981  O   LEU B 198     138.217 122.665  87.616  1.00 51.52           O  
ATOM   2982  CB  LEU B 198     136.814 121.596  84.819  1.00 51.52           C  
ATOM   2983  CG  LEU B 198     137.077 120.766  83.559  1.00 51.52           C  
ATOM   2984  CD1 LEU B 198     135.936 119.789  83.304  1.00 51.52           C  
ATOM   2985  CD2 LEU B 198     137.313 121.655  82.353  1.00 51.52           C  
ATOM   2986  N   PHE B 199     136.691 124.077  86.756  1.00 43.98           N  
ATOM   2987  CA  PHE B 199     136.299 124.530  88.085  1.00 43.98           C  
ATOM   2988  C   PHE B 199     134.886 125.093  88.048  1.00 43.98           C  
ATOM   2989  O   PHE B 199     134.521 125.809  87.116  1.00 43.98           O  
ATOM   2990  CB  PHE B 199     137.287 125.569  88.638  1.00 43.98           C  
ATOM   2991  CG  PHE B 199     137.209 126.913  87.971  1.00 43.98           C  
ATOM   2992  CD1 PHE B 199     137.883 127.152  86.785  1.00 43.98           C  
ATOM   2993  CD2 PHE B 199     136.480 127.944  88.541  1.00 43.98           C  
ATOM   2994  CE1 PHE B 199     137.820 128.389  86.174  1.00 43.98           C  
ATOM   2995  CE2 PHE B 199     136.412 129.182  87.934  1.00 43.98           C  
ATOM   2996  CZ  PHE B 199     137.084 129.405  86.750  1.00 43.98           C  
ATOM   2997  N   VAL B 200     134.100 124.767  89.071  1.00 38.17           N  
ATOM   2998  CA  VAL B 200     132.732 125.255  89.196  1.00 38.17           C  
ATOM   2999  C   VAL B 200     132.706 126.385  90.213  1.00 38.17           C  
ATOM   3000  O   VAL B 200     133.463 126.390  91.191  1.00 38.17           O  
ATOM   3001  CB  VAL B 200     131.745 124.136  89.597  1.00 38.17           C  
ATOM   3002  CG1 VAL B 200     131.596 123.128  88.474  1.00 38.17           C  
ATOM   3003  CG2 VAL B 200     132.205 123.448  90.867  1.00 38.17           C  
ATOM   3004  N   SER B 201     131.828 127.357  89.971  1.00 41.41           N  
ATOM   3005  CA  SER B 201     131.677 128.503  90.858  1.00 41.41           C  
ATOM   3006  C   SER B 201     130.204 128.855  90.976  1.00 41.41           C  
ATOM   3007  O   SER B 201     129.509 128.971  89.962  1.00 41.41           O  
ATOM   3008  CB  SER B 201     132.469 129.710  90.344  1.00 41.41           C  
ATOM   3009  OG  SER B 201     131.952 130.169  89.107  1.00 41.41           O  
ATOM   3010  N   GLY B 202     129.735 129.027  92.208  1.00 39.25           N  
ATOM   3011  CA  GLY B 202     128.360 129.417  92.471  1.00 39.25           C  
ATOM   3012  C   GLY B 202     128.279 130.888  92.839  1.00 39.25           C  
ATOM   3013  O   GLY B 202     129.152 131.416  93.529  1.00 39.25           O  
ATOM   3014  N   ALA B 203     127.216 131.543  92.375  1.00 45.09           N  
ATOM   3015  CA  ALA B 203     127.048 132.976  92.558  1.00 45.09           C  
ATOM   3016  C   ALA B 203     125.790 133.246  93.375  1.00 45.09           C  
ATOM   3017  O   ALA B 203     125.067 132.327  93.772  1.00 45.09           O  
ATOM   3018  CB  ALA B 203     126.989 133.703  91.209  1.00 45.09           C  
ATOM   3019  N   CYS B 204     125.533 134.530  93.626  1.00 51.91           N  
ATOM   3020  CA  CYS B 204     124.382 134.949  94.415  1.00 51.91           C  
ATOM   3021  C   CYS B 204     123.074 134.907  93.638  1.00 51.91           C  
ATOM   3022  O   CYS B 204     122.008 135.050  94.248  1.00 51.91           O  
ATOM   3023  CB  CYS B 204     124.604 136.362  94.961  1.00 51.91           C  
ATOM   3024  SG  CYS B 204     125.682 136.443  96.409  1.00 51.91           S  
ATOM   3025  N   ASP B 205     123.121 134.719  92.320  1.00 50.94           N  
ATOM   3026  CA  ASP B 205     121.919 134.637  91.504  1.00 50.94           C  
ATOM   3027  C   ASP B 205     121.370 133.216  91.413  1.00 50.94           C  
ATOM   3028  O   ASP B 205     120.663 132.895  90.450  1.00 50.94           O  
ATOM   3029  CB  ASP B 205     122.191 135.198  90.105  1.00 50.94           C  
ATOM   3030  CG  ASP B 205     123.089 134.302  89.278  1.00 50.94           C  
ATOM   3031  OD1 ASP B 205     124.319 134.330  89.488  1.00 50.94           O  
ATOM   3032  OD2 ASP B 205     122.564 133.580  88.405  1.00 50.94           O  
ATOM   3033  N   ALA B 206     121.683 132.367  92.396  1.00 50.40           N  
ATOM   3034  CA  ALA B 206     121.196 130.987  92.451  1.00 50.40           C  
ATOM   3035  C   ALA B 206     121.616 130.193  91.217  1.00 50.40           C  
ATOM   3036  O   ALA B 206     120.834 129.422  90.657  1.00 50.40           O  
ATOM   3037  CB  ALA B 206     119.677 130.941  92.637  1.00 50.40           C  
ATOM   3038  N   SER B 207     122.861 130.382  90.786  1.00 47.79           N  
ATOM   3039  CA  SER B 207     123.385 129.669  89.632  1.00 47.79           C  
ATOM   3040  C   SER B 207     124.843 129.303  89.865  1.00 47.79           C  
ATOM   3041  O   SER B 207     125.630 130.097  90.389  1.00 47.79           O  
ATOM   3042  CB  SER B 207     123.256 130.497  88.347  1.00 47.79           C  
ATOM   3043  OG  SER B 207     124.368 131.359  88.181  1.00 47.79           O  
ATOM   3044  N   ALA B 208     125.192 128.086  89.457  1.00 44.24           N  
ATOM   3045  CA  ALA B 208     126.561 127.593  89.493  1.00 44.24           C  
ATOM   3046  C   ALA B 208     127.007 127.286  88.072  1.00 44.24           C  
ATOM   3047  O   ALA B 208     126.338 126.534  87.357  1.00 44.24           O  
ATOM   3048  CB  ALA B 208     126.679 126.347  90.374  1.00 44.24           C  
ATOM   3049  N   LYS B 209     128.133 127.862  87.669  1.00 47.06           N  
ATOM   3050  CA  LYS B 209     128.653 127.711  86.318  1.00 47.06           C  
ATOM   3051  C   LYS B 209     129.991 126.989  86.357  1.00 47.06           C  
ATOM   3052  O   LYS B 209     130.809 127.225  87.252  1.00 47.06           O  
ATOM   3053  CB  LYS B 209     128.817 129.072  85.634  1.00 47.06           C  
ATOM   3054  CG  LYS B 209     127.513 129.815  85.404  1.00 47.06           C  
ATOM   3055  CD  LYS B 209     127.691 130.944  84.405  1.00 47.06           C  
ATOM   3056  CE  LYS B 209     126.363 131.609  84.086  1.00 47.06           C  
ATOM   3057  NZ  LYS B 209     125.408 131.497  85.222  1.00 47.06           N  
ATOM   3058  N   LEU B 210     130.210 126.108  85.384  1.00 49.31           N  
ATOM   3059  CA  LEU B 210     131.476 125.400  85.248  1.00 49.31           C  
ATOM   3060  C   LEU B 210     132.308 126.064  84.159  1.00 49.31           C  
ATOM   3061  O   LEU B 210     131.805 126.336  83.063  1.00 49.31           O  
ATOM   3062  CB  LEU B 210     131.254 123.921  84.928  1.00 49.31           C  
ATOM   3063  CG  LEU B 210     132.462 123.159  84.378  1.00 49.31           C  
ATOM   3064  CD1 LEU B 210     133.545 123.037  85.435  1.00 49.31           C  
ATOM   3065  CD2 LEU B 210     132.047 121.781  83.898  1.00 49.31           C  
ATOM   3066  N   TRP B 211     133.577 126.322  84.465  1.00 47.19           N  
ATOM   3067  CA  TRP B 211     134.482 127.041  83.587  1.00 47.19           C  
ATOM   3068  C   TRP B 211     135.724 126.203  83.321  1.00 47.19           C  
ATOM   3069  O   TRP B 211     136.145 125.393  84.158  1.00 47.19           O  
ATOM   3070  CB  TRP B 211     134.905 128.381  84.197  1.00 47.19           C  
ATOM   3071  CG  TRP B 211     133.803 129.129  84.874  1.00 47.19           C  
ATOM   3072  CD1 TRP B 211     133.343 128.938  86.144  1.00 47.19           C  
ATOM   3073  CD2 TRP B 211     133.042 130.213  84.331  1.00 47.19           C  
ATOM   3074  NE1 TRP B 211     132.331 129.822  86.419  1.00 47.19           N  
ATOM   3075  CE2 TRP B 211     132.128 130.618  85.322  1.00 47.19           C  
ATOM   3076  CE3 TRP B 211     133.039 130.875  83.100  1.00 47.19           C  
ATOM   3077  CZ2 TRP B 211     131.221 131.655  85.122  1.00 47.19           C  
ATOM   3078  CZ3 TRP B 211     132.139 131.905  82.903  1.00 47.19           C  
ATOM   3079  CH2 TRP B 211     131.242 132.284  83.908  1.00 47.19           C  
ATOM   3080  N   ASP B 212     136.307 126.420  82.146  1.00 63.71           N  
ATOM   3081  CA  ASP B 212     137.551 125.782  81.742  1.00 63.71           C  
ATOM   3082  C   ASP B 212     138.706 126.729  82.042  1.00 63.71           C  
ATOM   3083  O   ASP B 212     138.648 127.912  81.692  1.00 63.71           O  
ATOM   3084  CB  ASP B 212     137.525 125.438  80.252  1.00 63.71           C  
ATOM   3085  CG  ASP B 212     136.328 124.590  79.869  1.00 63.71           C  
ATOM   3086  OD1 ASP B 212     135.791 123.881  80.744  1.00 63.71           O  
ATOM   3087  OD2 ASP B 212     135.921 124.636  78.689  1.00 63.71           O  
ATOM   3088  N   VAL B 213     139.746 126.210  82.697  1.00 61.55           N  
ATOM   3089  CA  VAL B 213     140.887 127.049  83.055  1.00 61.55           C  
ATOM   3090  C   VAL B 213     141.599 127.550  81.804  1.00 61.55           C  
ATOM   3091  O   VAL B 213     141.959 128.730  81.707  1.00 61.55           O  
ATOM   3092  CB  VAL B 213     141.845 126.283  83.985  1.00 61.55           C  
ATOM   3093  CG1 VAL B 213     143.085 127.115  84.273  1.00 61.55           C  
ATOM   3094  CG2 VAL B 213     141.140 125.907  85.278  1.00 61.55           C  
ATOM   3095  N   ARG B 214     141.804 126.669  80.824  1.00 77.17           N  
ATOM   3096  CA  ARG B 214     142.554 127.044  79.630  1.00 77.17           C  
ATOM   3097  C   ARG B 214     141.661 127.710  78.589  1.00 77.17           C  
ATOM   3098  O   ARG B 214     141.995 128.783  78.072  1.00 77.17           O  
ATOM   3099  CB  ARG B 214     143.242 125.813  79.036  1.00 77.17           C  
ATOM   3100  N   GLU B 215     140.529 127.084  78.261  1.00 86.00           N  
ATOM   3101  CA  GLU B 215     139.654 127.621  77.221  1.00 86.00           C  
ATOM   3102  C   GLU B 215     139.092 128.982  77.619  1.00 86.00           C  
ATOM   3103  O   GLU B 215     139.096 129.926  76.821  1.00 86.00           O  
ATOM   3104  CB  GLU B 215     138.528 126.631  76.922  1.00 86.00           C  
ATOM   3105  CG  GLU B 215     138.970 125.398  76.145  1.00 86.00           C  
ATOM   3106  CD  GLU B 215     139.692 124.384  77.011  1.00 86.00           C  
ATOM   3107  OE1 GLU B 215     139.034 123.752  77.864  1.00 86.00           O  
ATOM   3108  OE2 GLU B 215     140.918 124.219  76.838  1.00 86.00           O  
ATOM   3109  N   GLY B 216     138.606 129.101  78.848  1.00 82.53           N  
ATOM   3110  CA  GLY B 216     138.189 130.379  79.383  1.00 82.53           C  
ATOM   3111  C   GLY B 216     136.730 130.750  79.216  1.00 82.53           C  
ATOM   3112  O   GLY B 216     136.384 131.915  79.446  1.00 82.53           O  
ATOM   3113  N   MET B 217     135.867 129.814  78.829  1.00 84.15           N  
ATOM   3114  CA  MET B 217     134.444 130.092  78.695  1.00 84.15           C  
ATOM   3115  C   MET B 217     133.637 129.029  79.428  1.00 84.15           C  
ATOM   3116  O   MET B 217     134.089 127.899  79.628  1.00 84.15           O  
ATOM   3117  CB  MET B 217     134.009 130.163  77.222  1.00 84.15           C  
ATOM   3118  CG  MET B 217     133.733 128.817  76.573  1.00 84.15           C  
ATOM   3119  SD  MET B 217     135.201 127.783  76.451  1.00 84.15           S  
ATOM   3120  CE  MET B 217     136.058 128.587  75.099  1.00 84.15           C  
ATOM   3121  N   CYS B 218     132.431 129.415  79.835  1.00 72.22           N  
ATOM   3122  CA  CYS B 218     131.538 128.512  80.547  1.00 72.22           C  
ATOM   3123  C   CYS B 218     130.889 127.526  79.586  1.00 72.22           C  
ATOM   3124  O   CYS B 218     130.624 127.849  78.425  1.00 72.22           O  
ATOM   3125  CB  CYS B 218     130.458 129.301  81.286  1.00 72.22           C  
ATOM   3126  SG  CYS B 218     129.231 128.277  82.130  1.00 72.22           S  
ATOM   3127  N   ARG B 219     130.634 126.318  80.080  1.00 70.07           N  
ATOM   3128  CA  ARG B 219     129.955 125.281  79.312  1.00 70.07           C  
ATOM   3129  C   ARG B 219     128.628 124.852  79.916  1.00 70.07           C  
ATOM   3130  O   ARG B 219     127.635 124.751  79.194  1.00 70.07           O  
ATOM   3131  CB  ARG B 219     130.863 124.055  79.158  1.00 70.07           C  
ATOM   3132  CG  ARG B 219     132.079 124.295  78.277  1.00 70.07           C  
ATOM   3133  CD  ARG B 219     132.898 123.028  78.102  1.00 70.07           C  
ATOM   3134  NE  ARG B 219     133.557 122.628  79.339  1.00 70.07           N  
ATOM   3135  CZ  ARG B 219     133.261 121.533  80.025  1.00 70.07           C  
ATOM   3136  NH1 ARG B 219     132.315 120.700  79.624  1.00 70.07           N  
ATOM   3137  NH2 ARG B 219     133.930 121.268  81.143  1.00 70.07           N  
ATOM   3138  N   GLN B 220     128.579 124.600  81.223  1.00 63.44           N  
ATOM   3139  CA  GLN B 220     127.361 124.160  81.886  1.00 63.44           C  
ATOM   3140  C   GLN B 220     126.985 125.126  83.001  1.00 63.44           C  
ATOM   3141  O   GLN B 220     127.844 125.636  83.728  1.00 63.44           O  
ATOM   3142  CB  GLN B 220     127.503 122.740  82.457  1.00 63.44           C  
ATOM   3143  CG  GLN B 220     127.653 121.650  81.406  1.00 63.44           C  
ATOM   3144  CD  GLN B 220     129.073 121.520  80.894  1.00 63.44           C  
ATOM   3145  OE1 GLN B 220     130.014 122.004  81.518  1.00 63.44           O  
ATOM   3146  NE2 GLN B 220     129.234 120.858  79.755  1.00 63.44           N  
ATOM   3147  N   THR B 221     125.681 125.375  83.118  1.00 52.75           N  
ATOM   3148  CA  THR B 221     125.115 126.228  84.151  1.00 52.75           C  
ATOM   3149  C   THR B 221     123.956 125.501  84.817  1.00 52.75           C  
ATOM   3150  O   THR B 221     123.118 124.899  84.138  1.00 52.75           O  
ATOM   3151  CB  THR B 221     124.637 127.568  83.571  1.00 52.75           C  
ATOM   3152  OG1 THR B 221     125.735 128.235  82.937  1.00 52.75           O  
ATOM   3153  CG2 THR B 221     124.075 128.460  84.668  1.00 52.75           C  
ATOM   3154  N   PHE B 222     123.912 125.559  86.146  1.00 47.12           N  
ATOM   3155  CA  PHE B 222     122.904 124.866  86.937  1.00 47.12           C  
ATOM   3156  C   PHE B 222     122.194 125.874  87.826  1.00 47.12           C  
ATOM   3157  O   PHE B 222     122.846 126.663  88.518  1.00 47.12           O  
ATOM   3158  CB  PHE B 222     123.538 123.760  87.789  1.00 47.12           C  
ATOM   3159  CG  PHE B 222     124.494 122.881  87.031  1.00 47.12           C  
ATOM   3160  CD1 PHE B 222     125.825 123.238  86.891  1.00 47.12           C  
ATOM   3161  CD2 PHE B 222     124.063 121.693  86.466  1.00 47.12           C  
ATOM   3162  CE1 PHE B 222     126.705 122.432  86.196  1.00 47.12           C  
ATOM   3163  CE2 PHE B 222     124.939 120.882  85.773  1.00 47.12           C  
ATOM   3164  CZ  PHE B 222     126.262 121.252  85.637  1.00 47.12           C  
ATOM   3165  N   THR B 223     120.863 125.844  87.811  1.00 52.21           N  
ATOM   3166  CA  THR B 223     120.034 126.761  88.586  1.00 52.21           C  
ATOM   3167  C   THR B 223     119.041 125.991  89.444  1.00 52.21           C  
ATOM   3168  O   THR B 223     117.870 126.366  89.562  1.00 52.21           O  
ATOM   3169  CB  THR B 223     119.303 127.745  87.676  1.00 52.21           C  
ATOM   3170  OG1 THR B 223     118.477 127.023  86.753  1.00 52.21           O  
ATOM   3171  CG2 THR B 223     120.296 128.601  86.900  1.00 52.21           C  
ATOM   3172  N   GLY B 224     119.495 124.895  90.053  1.00 50.52           N  
ATOM   3173  CA  GLY B 224     118.601 124.091  90.869  1.00 50.52           C  
ATOM   3174  C   GLY B 224     118.136 124.802  92.126  1.00 50.52           C  
ATOM   3175  O   GLY B 224     116.965 124.711  92.504  1.00 50.52           O  
ATOM   3176  N   HIS B 225     119.042 125.515  92.791  1.00 47.35           N  
ATOM   3177  CA  HIS B 225     118.705 126.170  94.046  1.00 47.35           C  
ATOM   3178  C   HIS B 225     117.786 127.364  93.815  1.00 47.35           C  
ATOM   3179  O   HIS B 225     117.769 127.970  92.740  1.00 47.35           O  
ATOM   3180  CB  HIS B 225     119.972 126.629  94.768  1.00 47.35           C  
ATOM   3181  CG  HIS B 225     120.786 125.507  95.331  1.00 47.35           C  
ATOM   3182  ND1 HIS B 225     120.922 125.294  96.686  1.00 47.35           N  
ATOM   3183  CD2 HIS B 225     121.509 124.538  94.723  1.00 47.35           C  
ATOM   3184  CE1 HIS B 225     121.694 124.241  96.888  1.00 47.35           C  
ATOM   3185  NE2 HIS B 225     122.064 123.764  95.713  1.00 47.35           N  
ATOM   3186  N   GLU B 226     117.012 127.698  94.848  1.00 57.12           N  
ATOM   3187  CA  GLU B 226     116.120 128.849  94.831  1.00 57.12           C  
ATOM   3188  C   GLU B 226     116.664 130.009  95.660  1.00 57.12           C  
ATOM   3189  O   GLU B 226     115.925 130.952  95.960  1.00 57.12           O  
ATOM   3190  CB  GLU B 226     114.728 128.452  95.325  1.00 57.12           C  
ATOM   3191  CG  GLU B 226     113.984 127.494  94.406  1.00 57.12           C  
ATOM   3192  CD  GLU B 226     114.385 126.045  94.614  1.00 57.12           C  
ATOM   3193  OE1 GLU B 226     115.200 125.776  95.521  1.00 57.12           O  
ATOM   3194  OE2 GLU B 226     113.884 125.176  93.870  1.00 57.12           O  
ATOM   3195  N   SER B 227     117.939 129.957  96.034  1.00 54.47           N  
ATOM   3196  CA  SER B 227     118.548 130.998  96.851  1.00 54.47           C  
ATOM   3197  C   SER B 227     120.015 131.121  96.459  1.00 54.47           C  
ATOM   3198  O   SER B 227     120.543 130.317  95.686  1.00 54.47           O  
ATOM   3199  CB  SER B 227     118.386 130.696  98.343  1.00 54.47           C  
ATOM   3200  OG  SER B 227     118.972 131.715  99.135  1.00 54.47           O  
ATOM   3201  N   ASP B 228     120.673 132.139  97.008  1.00 52.64           N  
ATOM   3202  CA  ASP B 228     122.056 132.428  96.652  1.00 52.64           C  
ATOM   3203  C   ASP B 228     122.992 131.336  97.158  1.00 52.64           C  
ATOM   3204  O   ASP B 228     122.948 130.957  98.332  1.00 52.64           O  
ATOM   3205  CB  ASP B 228     122.465 133.786  97.220  1.00 52.64           C  
ATOM   3206  CG  ASP B 228     122.033 133.968  98.661  1.00 52.64           C  
ATOM   3207  OD1 ASP B 228     121.310 133.093  99.181  1.00 52.64           O  
ATOM   3208  OD2 ASP B 228     122.410 134.990  99.270  1.00 52.64           O  
ATOM   3209  N   ILE B 229     123.854 130.843  96.266  1.00 45.64           N  
ATOM   3210  CA  ILE B 229     124.797 129.790  96.622  1.00 45.64           C  
ATOM   3211  C   ILE B 229     125.893 130.360  97.510  1.00 45.64           C  
ATOM   3212  O   ILE B 229     126.410 131.459  97.266  1.00 45.64           O  
ATOM   3213  CB  ILE B 229     125.390 129.151  95.355  1.00 45.64           C  
ATOM   3214  CG1 ILE B 229     124.284 128.819  94.352  1.00 45.64           C  
ATOM   3215  CG2 ILE B 229     126.190 127.905  95.707  1.00 45.64           C  
ATOM   3216  CD1 ILE B 229     123.485 127.592  94.711  1.00 45.64           C  
ATOM   3217  N   ASN B 230     126.255 129.613  98.551  1.00 41.36           N  
ATOM   3218  CA  ASN B 230     127.315 130.013  99.469  1.00 41.36           C  
ATOM   3219  C   ASN B 230     128.543 129.122  99.408  1.00 41.36           C  
ATOM   3220  O   ASN B 230     129.665 129.626  99.490  1.00 41.36           O  
ATOM   3221  CB  ASN B 230     126.791 130.037 100.909  1.00 41.36           C  
ATOM   3222  CG  ASN B 230     125.865 131.203 101.173  1.00 41.36           C  
ATOM   3223  OD1 ASN B 230     125.813 132.159 100.400  1.00 41.36           O  
ATOM   3224  ND2 ASN B 230     125.134 131.135 102.278  1.00 41.36           N  
ATOM   3225  N   ALA B 231     128.370 127.809  99.268  1.00 34.29           N  
ATOM   3226  CA  ALA B 231     129.492 126.882  99.255  1.00 34.29           C  
ATOM   3227  C   ALA B 231     129.364 125.924  98.082  1.00 34.29           C  
ATOM   3228  O   ALA B 231     128.259 125.594  97.648  1.00 34.29           O  
ATOM   3229  CB  ALA B 231     129.578 126.087 100.563  1.00 34.29           C  
ATOM   3230  N   ILE B 232     130.511 125.469  97.580  1.00 33.11           N  
ATOM   3231  CA  ILE B 232     130.560 124.519  96.477  1.00 33.11           C  
ATOM   3232  C   ILE B 232     131.776 123.622  96.670  1.00 33.11           C  
ATOM   3233  O   ILE B 232     132.802 124.042  97.213  1.00 33.11           O  
ATOM   3234  CB  ILE B 232     130.591 125.237  95.106  1.00 33.11           C  
ATOM   3235  CG1 ILE B 232     130.089 124.313  93.997  1.00 33.11           C  
ATOM   3236  CG2 ILE B 232     131.989 125.750  94.782  1.00 33.11           C  
ATOM   3237  CD1 ILE B 232     129.638 125.055  92.759  1.00 33.11           C  
ATOM   3238  N   CYS B 233     131.645 122.364  96.250  1.00 33.60           N  
ATOM   3239  CA  CYS B 233     132.729 121.405  96.426  1.00 33.60           C  
ATOM   3240  C   CYS B 233     132.628 120.303  95.384  1.00 33.60           C  
ATOM   3241  O   CYS B 233     131.570 119.687  95.232  1.00 33.60           O  
ATOM   3242  CB  CYS B 233     132.705 120.802  97.835  1.00 33.60           C  
ATOM   3243  SG  CYS B 233     134.112 119.733  98.214  1.00 33.60           S  
ATOM   3244  N   PHE B 234     133.732 120.048  94.685  1.00 36.41           N  
ATOM   3245  CA  PHE B 234     133.770 118.970  93.705  1.00 36.41           C  
ATOM   3246  C   PHE B 234     133.701 117.607  94.382  1.00 36.41           C  
ATOM   3247  O   PHE B 234     134.204 117.417  95.493  1.00 36.41           O  
ATOM   3248  CB  PHE B 234     135.042 119.053  92.862  1.00 36.41           C  
ATOM   3249  CG  PHE B 234     134.868 119.781  91.561  1.00 36.41           C  
ATOM   3250  CD1 PHE B 234     134.280 119.151  90.477  1.00 36.41           C  
ATOM   3251  CD2 PHE B 234     135.309 121.083  91.413  1.00 36.41           C  
ATOM   3252  CE1 PHE B 234     134.123 119.810  89.274  1.00 36.41           C  
ATOM   3253  CE2 PHE B 234     135.158 121.747  90.211  1.00 36.41           C  
ATOM   3254  CZ  PHE B 234     134.563 121.110  89.141  1.00 36.41           C  
ATOM   3255  N   PHE B 235     133.071 116.655  93.699  1.00 40.75           N  
ATOM   3256  CA  PHE B 235     133.119 115.270  94.128  1.00 40.75           C  
ATOM   3257  C   PHE B 235     134.532 114.720  93.936  1.00 40.75           C  
ATOM   3258  O   PHE B 235     135.264 115.170  93.050  1.00 40.75           O  
ATOM   3259  CB  PHE B 235     132.118 114.433  93.332  1.00 40.75           C  
ATOM   3260  CG  PHE B 235     131.684 113.174  94.025  1.00 40.75           C  
ATOM   3261  CD1 PHE B 235     130.821 113.224  95.106  1.00 40.75           C  
ATOM   3262  CD2 PHE B 235     132.134 111.938  93.591  1.00 40.75           C  
ATOM   3263  CE1 PHE B 235     130.418 112.066  95.744  1.00 40.75           C  
ATOM   3264  CE2 PHE B 235     131.736 110.777  94.225  1.00 40.75           C  
ATOM   3265  CZ  PHE B 235     130.876 110.841  95.303  1.00 40.75           C  
ATOM   3266  N   PRO B 236     134.949 113.760  94.767  1.00 41.90           N  
ATOM   3267  CA  PRO B 236     136.281 113.163  94.576  1.00 41.90           C  
ATOM   3268  C   PRO B 236     136.483 112.556  93.200  1.00 41.90           C  
ATOM   3269  O   PRO B 236     137.604 112.588  92.677  1.00 41.90           O  
ATOM   3270  CB  PRO B 236     136.344 112.098  95.677  1.00 41.90           C  
ATOM   3271  CG  PRO B 236     135.434 112.601  96.733  1.00 41.90           C  
ATOM   3272  CD  PRO B 236     134.328 113.339  96.035  1.00 41.90           C  
ATOM   3273  N   ASN B 237     135.431 111.993  92.601  1.00 51.65           N  
ATOM   3274  CA  ASN B 237     135.538 111.480  91.240  1.00 51.65           C  
ATOM   3275  C   ASN B 237     135.849 112.607  90.260  1.00 51.65           C  
ATOM   3276  O   ASN B 237     136.705 112.447  89.382  1.00 51.65           O  
ATOM   3277  CB  ASN B 237     134.236 110.757  90.867  1.00 51.65           C  
ATOM   3278  CG  ASN B 237     134.195 110.277  89.416  1.00 51.65           C  
ATOM   3279  OD1 ASN B 237     135.152 110.418  88.656  1.00 51.65           O  
ATOM   3280  ND2 ASN B 237     133.063 109.699  89.032  1.00 51.65           N  
ATOM   3281  N   GLY B 238     135.197 113.757  90.417  1.00 51.31           N  
ATOM   3282  CA  GLY B 238     135.383 114.879  89.524  1.00 51.31           C  
ATOM   3283  C   GLY B 238     134.299 115.062  88.486  1.00 51.31           C  
ATOM   3284  O   GLY B 238     134.362 116.026  87.713  1.00 51.31           O  
ATOM   3285  N   ASN B 239     133.308 114.172  88.441  1.00 56.43           N  
ATOM   3286  CA  ASN B 239     132.189 114.286  87.516  1.00 56.43           C  
ATOM   3287  C   ASN B 239     130.934 114.829  88.187  1.00 56.43           C  
ATOM   3288  O   ASN B 239     129.856 114.800  87.583  1.00 56.43           O  
ATOM   3289  CB  ASN B 239     131.896 112.929  86.872  1.00 56.43           C  
ATOM   3290  CG  ASN B 239     132.947 112.528  85.856  1.00 56.43           C  
ATOM   3291  OD1 ASN B 239     133.359 113.333  85.021  1.00 56.43           O  
ATOM   3292  ND2 ASN B 239     133.388 111.278  85.923  1.00 56.43           N  
ATOM   3293  N   ALA B 240     131.046 115.324  89.418  1.00 44.17           N  
ATOM   3294  CA  ALA B 240     129.899 115.840  90.149  1.00 44.17           C  
ATOM   3295  C   ALA B 240     130.386 116.864  91.162  1.00 44.17           C  
ATOM   3296  O   ALA B 240     131.581 116.952  91.457  1.00 44.17           O  
ATOM   3297  CB  ALA B 240     129.122 114.717  90.845  1.00 44.17           C  
ATOM   3298  N   PHE B 241     129.443 117.646  91.681  1.00 35.88           N  
ATOM   3299  CA  PHE B 241     129.771 118.653  92.681  1.00 35.88           C  
ATOM   3300  C   PHE B 241     128.529 118.985  93.496  1.00 35.88           C  
ATOM   3301  O   PHE B 241     127.404 118.921  92.995  1.00 35.88           O  
ATOM   3302  CB  PHE B 241     130.345 119.921  92.035  1.00 35.88           C  
ATOM   3303  CG  PHE B 241     129.374 120.646  91.148  1.00 35.88           C  
ATOM   3304  CD1 PHE B 241     129.185 120.249  89.835  1.00 35.88           C  
ATOM   3305  CD2 PHE B 241     128.656 121.729  91.624  1.00 35.88           C  
ATOM   3306  CE1 PHE B 241     128.295 120.914  89.018  1.00 35.88           C  
ATOM   3307  CE2 PHE B 241     127.765 122.398  90.810  1.00 35.88           C  
ATOM   3308  CZ  PHE B 241     127.584 121.990  89.508  1.00 35.88           C  
ATOM   3309  N   ALA B 242     128.752 119.365  94.749  1.00 32.56           N  
ATOM   3310  CA  ALA B 242     127.684 119.693  95.681  1.00 32.56           C  
ATOM   3311  C   ALA B 242     127.712 121.179  96.011  1.00 32.56           C  
ATOM   3312  O   ALA B 242     128.780 121.758  96.239  1.00 32.56           O  
ATOM   3313  CB  ALA B 242     127.802 118.873  96.966  1.00 32.56           C  
ATOM   3314  N   THR B 243     126.527 121.786  96.036  1.00 40.15           N  
ATOM   3315  CA  THR B 243     126.356 123.202  96.323  1.00 40.15           C  
ATOM   3316  C   THR B 243     125.434 123.384  97.521  1.00 40.15           C  
ATOM   3317  O   THR B 243     124.375 122.754  97.606  1.00 40.15           O  
ATOM   3318  CB  THR B 243     125.773 123.952  95.119  1.00 40.15           C  
ATOM   3319  OG1 THR B 243     124.382 123.637  94.988  1.00 40.15           O  
ATOM   3320  CG2 THR B 243     126.492 123.558  93.845  1.00 40.15           C  
ATOM   3321  N   GLY B 244     125.842 124.260  98.436  1.00 41.20           N  
ATOM   3322  CA  GLY B 244     125.039 124.613  99.590  1.00 41.20           C  
ATOM   3323  C   GLY B 244     124.695 126.089  99.615  1.00 41.20           C  
ATOM   3324  O   GLY B 244     125.576 126.942  99.458  1.00 41.20           O  
ATOM   3325  N   SER B 245     123.414 126.398  99.821  1.00 47.22           N  
ATOM   3326  CA  SER B 245     122.927 127.771  99.748  1.00 47.22           C  
ATOM   3327  C   SER B 245     122.154 128.162 101.002  1.00 47.22           C  
ATOM   3328  O   SER B 245     122.153 127.427 101.995  1.00 47.22           O  
ATOM   3329  CB  SER B 245     122.053 127.952  98.506  1.00 47.22           C  
ATOM   3330  OG  SER B 245     120.996 127.010  98.486  1.00 47.22           O  
ATOM   3331  N   ASP B 246     121.493 129.319 100.965  1.00 53.41           N  
ATOM   3332  CA  ASP B 246     120.779 129.863 102.113  1.00 53.41           C  
ATOM   3333  C   ASP B 246     119.345 129.361 102.227  1.00 53.41           C  
ATOM   3334  O   ASP B 246     118.636 129.764 103.155  1.00 53.41           O  
ATOM   3335  CB  ASP B 246     120.781 131.393 102.061  1.00 53.41           C  
ATOM   3336  CG  ASP B 246     122.156 131.982 102.294  1.00 53.41           C  
ATOM   3337  OD1 ASP B 246     122.959 131.348 103.009  1.00 53.41           O  
ATOM   3338  OD2 ASP B 246     122.434 133.080 101.768  1.00 53.41           O  
ATOM   3339  N   ASP B 247     118.898 128.498 101.316  1.00 52.10           N  
ATOM   3340  CA  ASP B 247     117.548 127.956 101.363  1.00 52.10           C  
ATOM   3341  C   ASP B 247     117.445 126.711 102.238  1.00 52.10           C  
ATOM   3342  O   ASP B 247     116.523 125.908 102.051  1.00 52.10           O  
ATOM   3343  CB  ASP B 247     117.048 127.652  99.949  1.00 52.10           C  
ATOM   3344  CG  ASP B 247     118.053 126.871  99.130  1.00 52.10           C  
ATOM   3345  OD1 ASP B 247     119.132 126.541  99.667  1.00 52.10           O  
ATOM   3346  OD2 ASP B 247     117.766 126.585  97.949  1.00 52.10           O  
ATOM   3347  N   ALA B 248     118.380 126.530 103.172  1.00 56.44           N  
ATOM   3348  CA  ALA B 248     118.378 125.434 104.140  1.00 56.44           C  
ATOM   3349  C   ALA B 248     118.479 124.064 103.479  1.00 56.44           C  
ATOM   3350  O   ALA B 248     118.135 123.049 104.093  1.00 56.44           O  
ATOM   3351  CB  ALA B 248     117.143 125.492 105.048  1.00 56.44           C  
ATOM   3352  N   THR B 249     118.946 124.008 102.233  1.00 48.22           N  
ATOM   3353  CA  THR B 249     119.121 122.745 101.534  1.00 48.22           C  
ATOM   3354  C   THR B 249     120.376 122.808 100.678  1.00 48.22           C  
ATOM   3355  O   THR B 249     120.795 123.881 100.236  1.00 48.22           O  
ATOM   3356  CB  THR B 249     117.907 122.401 100.658  1.00 48.22           C  
ATOM   3357  OG1 THR B 249     118.130 121.148 100.000  1.00 48.22           O  
ATOM   3358  CG2 THR B 249     117.671 123.479  99.615  1.00 48.22           C  
ATOM   3359  N   CYS B 250     120.978 121.642 100.458  1.00 47.04           N  
ATOM   3360  CA  CYS B 250     122.129 121.500  99.583  1.00 47.04           C  
ATOM   3361  C   CYS B 250     121.834 120.442  98.529  1.00 47.04           C  
ATOM   3362  O   CYS B 250     121.122 119.467  98.786  1.00 47.04           O  
ATOM   3363  CB  CYS B 250     123.395 121.133 100.370  1.00 47.04           C  
ATOM   3364  SG  CYS B 250     123.329 119.545 101.223  1.00 47.04           S  
ATOM   3365  N   ARG B 251     122.386 120.647  97.337  1.00 45.20           N  
ATOM   3366  CA  ARG B 251     122.069 119.823  96.182  1.00 45.20           C  
ATOM   3367  C   ARG B 251     123.346 119.281  95.557  1.00 45.20           C  
ATOM   3368  O   ARG B 251     124.439 119.808  95.779  1.00 45.20           O  
ATOM   3369  CB  ARG B 251     121.273 120.613  95.135  1.00 45.20           C  
ATOM   3370  CG  ARG B 251     120.017 119.913  94.648  1.00 45.20           C  
ATOM   3371  CD  ARG B 251     119.152 120.855  93.829  1.00 45.20           C  
ATOM   3372  NE  ARG B 251     118.800 122.059  94.571  1.00 45.20           N  
ATOM   3373  CZ  ARG B 251     117.798 122.141  95.436  1.00 45.20           C  
ATOM   3374  NH1 ARG B 251     117.019 121.103  95.692  1.00 45.20           N  
ATOM   3375  NH2 ARG B 251     117.573 123.294  96.060  1.00 45.20           N  
ATOM   3376  N   LEU B 252     123.197 118.207  94.786  1.00 40.36           N  
ATOM   3377  CA  LEU B 252     124.302 117.585  94.071  1.00 40.36           C  
ATOM   3378  C   LEU B 252     123.990 117.585  92.582  1.00 40.36           C  
ATOM   3379  O   LEU B 252     122.910 117.148  92.171  1.00 40.36           O  
ATOM   3380  CB  LEU B 252     124.547 116.156  94.573  1.00 40.36           C  
ATOM   3381  CG  LEU B 252     125.894 115.505  94.247  1.00 40.36           C  
ATOM   3382  CD1 LEU B 252     126.303 114.553  95.358  1.00 40.36           C  
ATOM   3383  CD2 LEU B 252     125.846 114.771  92.915  1.00 40.36           C  
ATOM   3384  N   PHE B 253     124.932 118.074  91.781  1.00 42.20           N  
ATOM   3385  CA  PHE B 253     124.790 118.144  90.336  1.00 42.20           C  
ATOM   3386  C   PHE B 253     125.881 117.312  89.677  1.00 42.20           C  
ATOM   3387  O   PHE B 253     126.975 117.146  90.225  1.00 42.20           O  
ATOM   3388  CB  PHE B 253     124.868 119.592  89.833  1.00 42.20           C  
ATOM   3389  CG  PHE B 253     123.837 120.503  90.435  1.00 42.20           C  
ATOM   3390  CD1 PHE B 253     124.107 121.204  91.598  1.00 42.20           C  
ATOM   3391  CD2 PHE B 253     122.599 120.662  89.836  1.00 42.20           C  
ATOM   3392  CE1 PHE B 253     123.162 122.045  92.154  1.00 42.20           C  
ATOM   3393  CE2 PHE B 253     121.650 121.501  90.386  1.00 42.20           C  
ATOM   3394  CZ  PHE B 253     121.931 122.193  91.547  1.00 42.20           C  
ATOM   3395  N   ASP B 254     125.570 116.786  88.496  1.00 61.74           N  
ATOM   3396  CA  ASP B 254     126.496 115.973  87.720  1.00 61.74           C  
ATOM   3397  C   ASP B 254     126.809 116.679  86.409  1.00 61.74           C  
ATOM   3398  O   ASP B 254     125.899 117.165  85.729  1.00 61.74           O  
ATOM   3399  CB  ASP B 254     125.914 114.585  87.450  1.00 61.74           C  
ATOM   3400  CG  ASP B 254     126.984 113.544  87.189  1.00 61.74           C  
ATOM   3401  OD1 ASP B 254     127.624 113.603  86.118  1.00 61.74           O  
ATOM   3402  OD2 ASP B 254     127.186 112.666  88.055  1.00 61.74           O  
ATOM   3403  N   LEU B 255     128.097 116.739  86.062  1.00 60.64           N  
ATOM   3404  CA  LEU B 255     128.502 117.394  84.821  1.00 60.64           C  
ATOM   3405  C   LEU B 255     127.942 116.665  83.606  1.00 60.64           C  
ATOM   3406  O   LEU B 255     127.441 117.292  82.666  1.00 60.64           O  
ATOM   3407  CB  LEU B 255     130.027 117.475  84.746  1.00 60.64           C  
ATOM   3408  CG  LEU B 255     130.756 118.029  85.971  1.00 60.64           C  
ATOM   3409  CD1 LEU B 255     132.241 118.176  85.686  1.00 60.64           C  
ATOM   3410  CD2 LEU B 255     130.157 119.360  86.394  1.00 60.64           C  
ATOM   3411  N   ARG B 256     128.023 115.332  83.606  1.00 72.69           N  
ATOM   3412  CA  ARG B 256     127.524 114.563  82.471  1.00 72.69           C  
ATOM   3413  C   ARG B 256     126.001 114.586  82.409  1.00 72.69           C  
ATOM   3414  O   ARG B 256     125.421 114.693  81.322  1.00 72.69           O  
ATOM   3415  CB  ARG B 256     128.043 113.128  82.544  1.00 72.69           C  
ATOM   3416  CG  ARG B 256     129.494 112.977  82.115  1.00 72.69           C  
ATOM   3417  CD  ARG B 256     130.095 111.677  82.622  1.00 72.69           C  
ATOM   3418  NE  ARG B 256     129.848 111.478  84.045  1.00 72.69           N  
ATOM   3419  CZ  ARG B 256     129.744 110.292  84.628  1.00 72.69           C  
ATOM   3420  NH1 ARG B 256     129.863 109.170  83.937  1.00 72.69           N  
ATOM   3421  NH2 ARG B 256     129.516 110.229  85.936  1.00 72.69           N  
ATOM   3422  N   ALA B 257     125.336 114.487  83.562  1.00 73.10           N  
ATOM   3423  CA  ALA B 257     123.880 114.560  83.586  1.00 73.10           C  
ATOM   3424  C   ALA B 257     123.371 115.978  83.371  1.00 73.10           C  
ATOM   3425  O   ALA B 257     122.249 116.152  82.883  1.00 73.10           O  
ATOM   3426  CB  ALA B 257     123.343 114.007  84.907  1.00 73.10           C  
ATOM   3427  N   ASP B 258     124.165 116.987  83.733  1.00 73.12           N  
ATOM   3428  CA  ASP B 258     123.847 118.398  83.520  1.00 73.12           C  
ATOM   3429  C   ASP B 258     122.567 118.826  84.231  1.00 73.12           C  
ATOM   3430  O   ASP B 258     121.903 119.773  83.797  1.00 73.12           O  
ATOM   3431  CB  ASP B 258     123.753 118.724  82.024  1.00 73.12           C  
ATOM   3432  CG  ASP B 258     124.188 120.142  81.707  1.00 73.12           C  
ATOM   3433  OD1 ASP B 258     124.444 120.913  82.655  1.00 73.12           O  
ATOM   3434  OD2 ASP B 258     124.275 120.484  80.509  1.00 73.12           O  
ATOM   3435  N   GLN B 259     122.207 118.158  85.326  1.00 70.19           N  
ATOM   3436  CA  GLN B 259     120.993 118.494  86.056  1.00 70.19           C  
ATOM   3437  C   GLN B 259     121.070 117.918  87.463  1.00 70.19           C  
ATOM   3438  O   GLN B 259     122.086 117.353  87.875  1.00 70.19           O  
ATOM   3439  CB  GLN B 259     119.743 117.990  85.326  1.00 70.19           C  
ATOM   3440  CG  GLN B 259     119.645 116.481  85.223  1.00 70.19           C  
ATOM   3441  CD  GLN B 259     118.427 116.035  84.442  1.00 70.19           C  
ATOM   3442  OE1 GLN B 259     118.220 114.843  84.219  1.00 70.19           O  
ATOM   3443  NE2 GLN B 259     117.608 116.993  84.028  1.00 70.19           N  
ATOM   3444  N   GLU B 260     119.972 118.077  88.199  1.00 61.24           N  
ATOM   3445  CA  GLU B 260     119.912 117.655  89.591  1.00 61.24           C  
ATOM   3446  C   GLU B 260     119.986 116.137  89.713  1.00 61.24           C  
ATOM   3447  O   GLU B 260     119.499 115.394  88.856  1.00 61.24           O  
ATOM   3448  CB  GLU B 260     118.621 118.154  90.240  1.00 61.24           C  
ATOM   3449  CG  GLU B 260     118.524 119.661  90.385  1.00 61.24           C  
ATOM   3450  CD  GLU B 260     117.215 120.096  91.014  1.00 61.24           C  
ATOM   3451  OE1 GLU B 260     116.338 119.231  91.220  1.00 61.24           O  
ATOM   3452  OE2 GLU B 260     117.060 121.301  91.301  1.00 61.24           O  
ATOM   3453  N   LEU B 261     120.607 115.679  90.800  1.00 54.05           N  
ATOM   3454  CA  LEU B 261     120.634 114.265  91.156  1.00 54.05           C  
ATOM   3455  C   LEU B 261     119.898 113.982  92.460  1.00 54.05           C  
ATOM   3456  O   LEU B 261     118.995 113.141  92.493  1.00 54.05           O  
ATOM   3457  CB  LEU B 261     122.081 113.769  91.257  1.00 54.05           C  
ATOM   3458  CG  LEU B 261     122.869 113.650  89.952  1.00 54.05           C  
ATOM   3459  CD1 LEU B 261     124.176 112.909  90.186  1.00 54.05           C  
ATOM   3460  CD2 LEU B 261     122.042 112.956  88.882  1.00 54.05           C  
ATOM   3461  N   MET B 262     120.267 114.671  93.537  1.00 52.92           N  
ATOM   3462  CA  MET B 262     119.630 114.478  94.832  1.00 52.92           C  
ATOM   3463  C   MET B 262     119.844 115.726  95.675  1.00 52.92           C  
ATOM   3464  O   MET B 262     120.860 116.416  95.551  1.00 52.92           O  
ATOM   3465  CB  MET B 262     120.177 113.233  95.545  1.00 52.92           C  
ATOM   3466  CG  MET B 262     119.477 112.896  96.853  1.00 52.92           C  
ATOM   3467  SD  MET B 262     120.137 111.422  97.653  1.00 52.92           S  
ATOM   3468  CE  MET B 262     119.517 110.141  96.568  1.00 52.92           C  
ATOM   3469  N   THR B 263     118.867 116.009  96.534  1.00 47.40           N  
ATOM   3470  CA  THR B 263     118.916 117.143  97.443  1.00 47.40           C  
ATOM   3471  C   THR B 263     118.875 116.651  98.884  1.00 47.40           C  
ATOM   3472  O   THR B 263     118.263 115.624  99.191  1.00 47.40           O  
ATOM   3473  CB  THR B 263     117.756 118.118  97.190  1.00 47.40           C  
ATOM   3474  OG1 THR B 263     117.769 119.149  98.185  1.00 47.40           O  
ATOM   3475  CG2 THR B 263     116.421 117.389  97.232  1.00 47.40           C  
ATOM   3476  N   TYR B 264     119.540 117.392  99.766  1.00 45.79           N  
ATOM   3477  CA  TYR B 264     119.659 117.036 101.178  1.00 45.79           C  
ATOM   3478  C   TYR B 264     119.051 118.164 102.007  1.00 45.79           C  
ATOM   3479  O   TYR B 264     119.604 119.267 102.068  1.00 45.79           O  
ATOM   3480  CB  TYR B 264     121.116 116.786 101.560  1.00 45.79           C  
ATOM   3481  CG  TYR B 264     121.899 116.000 100.529  1.00 45.79           C  
ATOM   3482  CD1 TYR B 264     122.571 116.644  99.497  1.00 45.79           C  
ATOM   3483  CD2 TYR B 264     121.966 114.616 100.589  1.00 45.79           C  
ATOM   3484  CE1 TYR B 264     123.285 115.930  98.554  1.00 45.79           C  
ATOM   3485  CE2 TYR B 264     122.677 113.894  99.650  1.00 45.79           C  
ATOM   3486  CZ  TYR B 264     123.335 114.556  98.636  1.00 45.79           C  
ATOM   3487  OH  TYR B 264     124.045 113.840  97.700  1.00 45.79           O  
ATOM   3488  N   SER B 265     117.917 117.885 102.645  1.00 61.43           N  
ATOM   3489  CA  SER B 265     117.231 118.876 103.460  1.00 61.43           C  
ATOM   3490  C   SER B 265     116.416 118.165 104.529  1.00 61.43           C  
ATOM   3491  O   SER B 265     116.111 116.975 104.419  1.00 61.43           O  
ATOM   3492  CB  SER B 265     116.327 119.777 102.611  1.00 61.43           C  
ATOM   3493  OG  SER B 265     115.129 119.108 102.257  1.00 61.43           O  
ATOM   3494  N   HIS B 266     116.063 118.915 105.571  1.00 83.19           N  
ATOM   3495  CA  HIS B 266     115.239 118.397 106.652  1.00 83.19           C  
ATOM   3496  C   HIS B 266     114.308 119.499 107.138  1.00 83.19           C  
ATOM   3497  O   HIS B 266     114.555 120.689 106.925  1.00 83.19           O  
ATOM   3498  CB  HIS B 266     116.091 117.861 107.811  1.00 83.19           C  
ATOM   3499  CG  HIS B 266     115.341 116.965 108.747  1.00 83.19           C  
ATOM   3500  ND1 HIS B 266     114.943 117.366 110.004  1.00 83.19           N  
ATOM   3501  CD2 HIS B 266     114.916 115.687 108.607  1.00 83.19           C  
ATOM   3502  CE1 HIS B 266     114.305 116.374 110.599  1.00 83.19           C  
ATOM   3503  NE2 HIS B 266     114.275 115.343 109.773  1.00 83.19           N  
ATOM   3504  N   ASP B 267     113.222 119.082 107.793  1.00 94.85           N  
ATOM   3505  CA  ASP B 267     112.214 120.036 108.247  1.00 94.85           C  
ATOM   3506  C   ASP B 267     112.774 120.991 109.295  1.00 94.85           C  
ATOM   3507  O   ASP B 267     112.494 122.195 109.259  1.00 94.85           O  
ATOM   3508  CB  ASP B 267     111.000 119.290 108.801  1.00 94.85           C  
ATOM   3509  CG  ASP B 267     109.859 120.220 109.161  1.00 94.85           C  
ATOM   3510  OD1 ASP B 267     109.186 120.724 108.237  1.00 94.85           O  
ATOM   3511  OD2 ASP B 267     109.634 120.447 110.368  1.00 94.85           O  
ATOM   3512  N   ASN B 268     113.566 120.476 110.237  1.00 87.79           N  
ATOM   3513  CA  ASN B 268     114.069 121.299 111.330  1.00 87.79           C  
ATOM   3514  C   ASN B 268     115.149 122.280 110.894  1.00 87.79           C  
ATOM   3515  O   ASN B 268     115.515 123.158 111.683  1.00 87.79           O  
ATOM   3516  CB  ASN B 268     114.607 120.409 112.453  1.00 87.79           C  
ATOM   3517  CG  ASN B 268     115.806 119.587 112.024  1.00 87.79           C  
ATOM   3518  OD1 ASN B 268     116.003 119.327 110.837  1.00 87.79           O  
ATOM   3519  ND2 ASN B 268     116.615 119.170 112.992  1.00 87.79           N  
ATOM   3520  N   ILE B 269     115.664 122.161 109.674  1.00 77.73           N  
ATOM   3521  CA  ILE B 269     116.728 123.032 109.188  1.00 77.73           C  
ATOM   3522  C   ILE B 269     116.084 124.230 108.499  1.00 77.73           C  
ATOM   3523  O   ILE B 269     115.383 124.081 107.495  1.00 77.73           O  
ATOM   3524  CB  ILE B 269     117.673 122.288 108.238  1.00 77.73           C  
ATOM   3525  CG1 ILE B 269     118.365 121.138 108.971  1.00 77.73           C  
ATOM   3526  CG2 ILE B 269     118.701 123.244 107.654  1.00 77.73           C  
ATOM   3527  CD1 ILE B 269     119.077 120.177 108.053  1.00 77.73           C  
ATOM   3528  N   ILE B 270     116.323 125.423 109.042  1.00 72.22           N  
ATOM   3529  CA  ILE B 270     115.808 126.660 108.464  1.00 72.22           C  
ATOM   3530  C   ILE B 270     116.985 127.566 108.127  1.00 72.22           C  
ATOM   3531  O   ILE B 270     116.900 128.411 107.229  1.00 72.22           O  
ATOM   3532  CB  ILE B 270     114.823 127.356 109.422  1.00 72.22           C  
ATOM   3533  CG1 ILE B 270     113.778 126.361 109.932  1.00 72.22           C  
ATOM   3534  CG2 ILE B 270     114.135 128.526 108.733  1.00 72.22           C  
ATOM   3535  CD1 ILE B 270     112.866 125.824 108.851  1.00 72.22           C  
ATOM   3536  N   CYS B 271     118.094 127.385 108.839  1.00 60.81           N  
ATOM   3537  CA  CYS B 271     119.269 128.219 108.648  1.00 60.81           C  
ATOM   3538  C   CYS B 271     119.968 127.872 107.334  1.00 60.81           C  
ATOM   3539  O   CYS B 271     119.738 126.822 106.728  1.00 60.81           O  
ATOM   3540  CB  CYS B 271     120.236 128.052 109.818  1.00 60.81           C  
ATOM   3541  SG  CYS B 271     120.746 126.345 110.106  1.00 60.81           S  
ATOM   3542  N   GLY B 272     120.841 128.778 106.898  1.00 49.59           N  
ATOM   3543  CA  GLY B 272     121.589 128.588 105.676  1.00 49.59           C  
ATOM   3544  C   GLY B 272     122.795 127.686 105.858  1.00 49.59           C  
ATOM   3545  O   GLY B 272     123.094 127.193 106.945  1.00 49.59           O  
ATOM   3546  N   ILE B 273     123.503 127.473 104.752  1.00 40.65           N  
ATOM   3547  CA  ILE B 273     124.683 126.618 104.708  1.00 40.65           C  
ATOM   3548  C   ILE B 273     125.881 127.476 104.329  1.00 40.65           C  
ATOM   3549  O   ILE B 273     125.820 128.243 103.360  1.00 40.65           O  
ATOM   3550  CB  ILE B 273     124.502 125.458 103.714  1.00 40.65           C  
ATOM   3551  CG1 ILE B 273     123.129 124.812 103.899  1.00 40.65           C  
ATOM   3552  CG2 ILE B 273     125.607 124.428 103.886  1.00 40.65           C  
ATOM   3553  CD1 ILE B 273     122.851 123.690 102.932  1.00 40.65           C  
ATOM   3554  N   THR B 274     126.966 127.350 105.091  1.00 36.99           N  
ATOM   3555  CA  THR B 274     128.168 128.148 104.878  1.00 36.99           C  
ATOM   3556  C   THR B 274     129.268 127.385 104.149  1.00 36.99           C  
ATOM   3557  O   THR B 274     129.889 127.925 103.229  1.00 36.99           O  
ATOM   3558  CB  THR B 274     128.702 128.664 106.219  1.00 36.99           C  
ATOM   3559  OG1 THR B 274     128.855 127.568 107.130  1.00 36.99           O  
ATOM   3560  CG2 THR B 274     127.746 129.684 106.815  1.00 36.99           C  
ATOM   3561  N   SER B 275     129.527 126.139 104.543  1.00 34.03           N  
ATOM   3562  CA  SER B 275     130.622 125.359 103.986  1.00 34.03           C  
ATOM   3563  C   SER B 275     130.163 123.939 103.683  1.00 34.03           C  
ATOM   3564  O   SER B 275     129.391 123.342 104.438  1.00 34.03           O  
ATOM   3565  CB  SER B 275     131.820 125.332 104.941  1.00 34.03           C  
ATOM   3566  OG  SER B 275     131.448 124.806 106.201  1.00 34.03           O  
ATOM   3567  N   VAL B 276     130.649 123.408 102.562  1.00 31.83           N  
ATOM   3568  CA  VAL B 276     130.335 122.055 102.114  1.00 31.83           C  
ATOM   3569  C   VAL B 276     131.629 121.380 101.677  1.00 31.83           C  
ATOM   3570  O   VAL B 276     132.453 121.988 100.985  1.00 31.83           O  
ATOM   3571  CB  VAL B 276     129.303 122.061 100.965  1.00 31.83           C  
ATOM   3572  CG1 VAL B 276     129.113 120.661 100.403  1.00 31.83           C  
ATOM   3573  CG2 VAL B 276     127.973 122.627 101.440  1.00 31.83           C  
ATOM   3574  N   SER B 277     131.810 120.123 102.081  1.00 29.89           N  
ATOM   3575  CA  SER B 277     133.002 119.372 101.716  1.00 29.89           C  
ATOM   3576  C   SER B 277     132.658 117.895 101.598  1.00 29.89           C  
ATOM   3577  O   SER B 277     131.639 117.429 102.113  1.00 29.89           O  
ATOM   3578  CB  SER B 277     134.133 119.575 102.732  1.00 29.89           C  
ATOM   3579  OG  SER B 277     135.276 118.815 102.381  1.00 29.89           O  
ATOM   3580  N   PHE B 278     133.529 117.163 100.909  1.00 33.49           N  
ATOM   3581  CA  PHE B 278     133.375 115.735 100.678  1.00 33.49           C  
ATOM   3582  C   PHE B 278     134.490 114.961 101.369  1.00 33.49           C  
ATOM   3583  O   PHE B 278     135.519 115.520 101.759  1.00 33.49           O  
ATOM   3584  CB  PHE B 278     133.384 115.416  99.178  1.00 33.49           C  
ATOM   3585  CG  PHE B 278     132.033 115.496  98.528  1.00 33.49           C  
ATOM   3586  CD1 PHE B 278     131.067 114.538  98.786  1.00 33.49           C  
ATOM   3587  CD2 PHE B 278     131.735 116.522  97.648  1.00 33.49           C  
ATOM   3588  CE1 PHE B 278     129.825 114.608  98.185  1.00 33.49           C  
ATOM   3589  CE2 PHE B 278     130.497 116.596  97.043  1.00 33.49           C  
ATOM   3590  CZ  PHE B 278     129.541 115.638  97.311  1.00 33.49           C  
ATOM   3591  N   SER B 279     134.272 113.657 101.514  1.00 38.32           N  
ATOM   3592  CA  SER B 279     135.268 112.758 102.075  1.00 38.32           C  
ATOM   3593  C   SER B 279     136.134 112.192 100.950  1.00 38.32           C  
ATOM   3594  O   SER B 279     136.103 112.669  99.813  1.00 38.32           O  
ATOM   3595  CB  SER B 279     134.591 111.655 102.884  1.00 38.32           C  
ATOM   3596  OG  SER B 279     134.084 112.164 104.104  1.00 38.32           O  
ATOM   3597  N   LYS B 280     136.934 111.169 101.263  1.00 45.41           N  
ATOM   3598  CA  LYS B 280     137.785 110.557 100.247  1.00 45.41           C  
ATOM   3599  C   LYS B 280     136.955 109.884  99.160  1.00 45.41           C  
ATOM   3600  O   LYS B 280     137.226 110.052  97.966  1.00 45.41           O  
ATOM   3601  CB  LYS B 280     138.735 109.547 100.891  1.00 45.41           C  
ATOM   3602  CG  LYS B 280     139.907 110.169 101.628  1.00 45.41           C  
ATOM   3603  CD  LYS B 280     141.065 109.188 101.755  1.00 45.41           C  
ATOM   3604  CE  LYS B 280     141.301 108.396 100.475  1.00 45.41           C  
ATOM   3605  NZ  LYS B 280     141.473 109.272  99.280  1.00 45.41           N  
ATOM   3606  N   SER B 281     135.945 109.110  99.555  1.00 44.99           N  
ATOM   3607  CA  SER B 281     135.106 108.413  98.590  1.00 44.99           C  
ATOM   3608  C   SER B 281     133.850 109.189  98.220  1.00 44.99           C  
ATOM   3609  O   SER B 281     133.160 108.799  97.273  1.00 44.99           O  
ATOM   3610  CB  SER B 281     134.713 107.037  99.134  1.00 44.99           C  
ATOM   3611  OG  SER B 281     134.242 107.131 100.466  1.00 44.99           O  
ATOM   3612  N   GLY B 282     133.539 110.268  98.934  1.00 41.21           N  
ATOM   3613  CA  GLY B 282     132.328 111.016  98.673  1.00 41.21           C  
ATOM   3614  C   GLY B 282     131.058 110.362  99.162  1.00 41.21           C  
ATOM   3615  O   GLY B 282     129.967 110.838  98.827  1.00 41.21           O  
ATOM   3616  N   ARG B 283     131.161 109.280  99.939  1.00 45.52           N  
ATOM   3617  CA  ARG B 283     129.966 108.602 100.429  1.00 45.52           C  
ATOM   3618  C   ARG B 283     129.189 109.482 101.400  1.00 45.52           C  
ATOM   3619  O   ARG B 283     127.953 109.503 101.374  1.00 45.52           O  
ATOM   3620  CB  ARG B 283     130.349 107.278 101.091  1.00 45.52           C  
ATOM   3621  CG  ARG B 283     129.190 106.552 101.755  1.00 45.52           C  
ATOM   3622  CD  ARG B 283     128.237 105.982 100.717  1.00 45.52           C  
ATOM   3623  NE  ARG B 283     126.936 105.650 101.285  1.00 45.52           N  
ATOM   3624  CZ  ARG B 283     126.471 104.415 101.421  1.00 45.52           C  
ATOM   3625  NH1 ARG B 283     127.180 103.364 101.042  1.00 45.52           N  
ATOM   3626  NH2 ARG B 283     125.265 104.230 101.949  1.00 45.52           N  
ATOM   3627  N   LEU B 284     129.891 110.218 102.257  1.00 34.38           N  
ATOM   3628  CA  LEU B 284     129.262 111.098 103.230  1.00 34.38           C  
ATOM   3629  C   LEU B 284     129.759 112.524 103.031  1.00 34.38           C  
ATOM   3630  O   LEU B 284     130.934 112.749 102.724  1.00 34.38           O  
ATOM   3631  CB  LEU B 284     129.522 110.612 104.669  1.00 34.38           C  
ATOM   3632  CG  LEU B 284     130.938 110.498 105.246  1.00 34.38           C  
ATOM   3633  CD1 LEU B 284     131.437 111.824 105.800  1.00 34.38           C  
ATOM   3634  CD2 LEU B 284     130.990 109.417 106.315  1.00 34.38           C  
ATOM   3635  N   LEU B 285     128.850 113.478 103.203  1.00 32.73           N  
ATOM   3636  CA  LEU B 285     129.103 114.889 102.956  1.00 32.73           C  
ATOM   3637  C   LEU B 285     129.079 115.663 104.266  1.00 32.73           C  
ATOM   3638  O   LEU B 285     128.229 115.420 105.127  1.00 32.73           O  
ATOM   3639  CB  LEU B 285     128.060 115.462 101.989  1.00 32.73           C  
ATOM   3640  CG  LEU B 285     128.229 116.888 101.458  1.00 32.73           C  
ATOM   3641  CD1 LEU B 285     127.691 116.971 100.045  1.00 32.73           C  
ATOM   3642  CD2 LEU B 285     127.517 117.899 102.346  1.00 32.73           C  
ATOM   3643  N   LEU B 286     130.010 116.602 104.407  1.00 32.70           N  
ATOM   3644  CA  LEU B 286     130.069 117.495 105.557  1.00 32.70           C  
ATOM   3645  C   LEU B 286     129.467 118.839 105.174  1.00 32.70           C  
ATOM   3646  O   LEU B 286     129.892 119.454 104.190  1.00 32.70           O  
ATOM   3647  CB  LEU B 286     131.512 117.681 106.031  1.00 32.70           C  
ATOM   3648  CG  LEU B 286     132.079 116.766 107.119  1.00 32.70           C  
ATOM   3649  CD1 LEU B 286     131.529 117.154 108.484  1.00 32.70           C  
ATOM   3650  CD2 LEU B 286     131.800 115.303 106.818  1.00 32.70           C  
ATOM   3651  N   ALA B 287     128.481 119.294 105.946  1.00 37.44           N  
ATOM   3652  CA  ALA B 287     127.787 120.547 105.662  1.00 37.44           C  
ATOM   3653  C   ALA B 287     127.726 121.382 106.933  1.00 37.44           C  
ATOM   3654  O   ALA B 287     127.113 120.970 107.922  1.00 37.44           O  
ATOM   3655  CB  ALA B 287     126.384 120.285 105.114  1.00 37.44           C  
ATOM   3656  N   GLY B 288     128.357 122.555 106.905  1.00 36.78           N  
ATOM   3657  CA  GLY B 288     128.294 123.478 108.022  1.00 36.78           C  
ATOM   3658  C   GLY B 288     127.107 124.408 107.876  1.00 36.78           C  
ATOM   3659  O   GLY B 288     126.921 125.033 106.829  1.00 36.78           O  
ATOM   3660  N   TYR B 289     126.302 124.491 108.928  1.00 47.54           N  
ATOM   3661  CA  TYR B 289     125.088 125.294 108.937  1.00 47.54           C  
ATOM   3662  C   TYR B 289     125.255 126.483 109.878  1.00 47.54           C  
ATOM   3663  O   TYR B 289     126.307 126.687 110.489  1.00 47.54           O  
ATOM   3664  CB  TYR B 289     123.882 124.445 109.343  1.00 47.54           C  
ATOM   3665  CG  TYR B 289     123.561 123.307 108.400  1.00 47.54           C  
ATOM   3666  CD1 TYR B 289     123.985 123.330 107.079  1.00 47.54           C  
ATOM   3667  CD2 TYR B 289     122.830 122.209 108.834  1.00 47.54           C  
ATOM   3668  CE1 TYR B 289     123.690 122.291 106.218  1.00 47.54           C  
ATOM   3669  CE2 TYR B 289     122.532 121.166 107.980  1.00 47.54           C  
ATOM   3670  CZ  TYR B 289     122.964 121.213 106.673  1.00 47.54           C  
ATOM   3671  OH  TYR B 289     122.670 120.177 105.817  1.00 47.54           O  
ATOM   3672  N   ASP B 290     124.191 127.274 109.988  1.00 54.64           N  
ATOM   3673  CA  ASP B 290     124.165 128.426 110.878  1.00 54.64           C  
ATOM   3674  C   ASP B 290     123.494 128.131 112.212  1.00 54.64           C  
ATOM   3675  O   ASP B 290     123.303 129.055 113.009  1.00 54.64           O  
ATOM   3676  CB  ASP B 290     123.459 129.603 110.196  1.00 54.64           C  
ATOM   3677  CG  ASP B 290     124.266 130.180 109.054  1.00 54.64           C  
ATOM   3678  OD1 ASP B 290     125.511 130.109 109.112  1.00 54.64           O  
ATOM   3679  OD2 ASP B 290     123.658 130.706 108.098  1.00 54.64           O  
ATOM   3680  N   ASP B 291     123.132 126.872 112.477  1.00 61.35           N  
ATOM   3681  CA  ASP B 291     122.451 126.499 113.712  1.00 61.35           C  
ATOM   3682  C   ASP B 291     123.412 126.004 114.785  1.00 61.35           C  
ATOM   3683  O   ASP B 291     123.054 125.111 115.565  1.00 61.35           O  
ATOM   3684  CB  ASP B 291     121.381 125.442 113.434  1.00 61.35           C  
ATOM   3685  CG  ASP B 291     121.948 124.185 112.811  1.00 61.35           C  
ATOM   3686  OD1 ASP B 291     123.108 124.218 112.353  1.00 61.35           O  
ATOM   3687  OD2 ASP B 291     121.235 123.161 112.785  1.00 61.35           O  
ATOM   3688  N   PHE B 292     124.632 126.539 114.821  1.00 58.19           N  
ATOM   3689  CA  PHE B 292     125.651 126.349 115.851  1.00 58.19           C  
ATOM   3690  C   PHE B 292     126.336 124.988 115.741  1.00 58.19           C  
ATOM   3691  O   PHE B 292     127.146 124.655 116.615  1.00 58.19           O  
ATOM   3692  CB  PHE B 292     125.090 126.501 117.275  1.00 58.19           C  
ATOM   3693  CG  PHE B 292     125.039 127.922 117.764  1.00 58.19           C  
ATOM   3694  CD1 PHE B 292     125.000 128.976 116.866  1.00 58.19           C  
ATOM   3695  CD2 PHE B 292     125.007 128.202 119.119  1.00 58.19           C  
ATOM   3696  CE1 PHE B 292     124.941 130.282 117.311  1.00 58.19           C  
ATOM   3697  CE2 PHE B 292     124.944 129.506 119.570  1.00 58.19           C  
ATOM   3698  CZ  PHE B 292     124.916 130.548 118.664  1.00 58.19           C  
ATOM   3699  N   ASN B 293     126.043 124.192 114.713  1.00 56.73           N  
ATOM   3700  CA  ASN B 293     126.649 122.877 114.559  1.00 56.73           C  
ATOM   3701  C   ASN B 293     126.599 122.475 113.091  1.00 56.73           C  
ATOM   3702  O   ASN B 293     125.888 123.079 112.284  1.00 56.73           O  
ATOM   3703  CB  ASN B 293     125.953 121.829 115.434  1.00 56.73           C  
ATOM   3704  CG  ASN B 293     124.458 121.771 115.201  1.00 56.73           C  
ATOM   3705  OD1 ASN B 293     123.899 122.593 114.478  1.00 56.73           O  
ATOM   3706  ND2 ASN B 293     123.801 120.792 115.811  1.00 56.73           N  
ATOM   3707  N   CYS B 294     127.365 121.440 112.750  1.00 50.76           N  
ATOM   3708  CA  CYS B 294     127.449 120.953 111.381  1.00 50.76           C  
ATOM   3709  C   CYS B 294     126.892 119.538 111.292  1.00 50.76           C  
ATOM   3710  O   CYS B 294     126.782 118.831 112.298  1.00 50.76           O  
ATOM   3711  CB  CYS B 294     128.893 120.988 110.862  1.00 50.76           C  
ATOM   3712  SG  CYS B 294     130.038 119.894 111.724  1.00 50.76           S  
ATOM   3713  N   ASN B 295     126.527 119.135 110.078  1.00 44.63           N  
ATOM   3714  CA  ASN B 295     125.892 117.850 109.830  1.00 44.63           C  
ATOM   3715  C   ASN B 295     126.719 117.007 108.868  1.00 44.63           C  
ATOM   3716  O   ASN B 295     127.481 117.518 108.040  1.00 44.63           O  
ATOM   3717  CB  ASN B 295     124.478 118.036 109.264  1.00 44.63           C  
ATOM   3718  CG  ASN B 295     123.510 118.612 110.280  1.00 44.63           C  
ATOM   3719  OD1 ASN B 295     123.914 119.129 111.321  1.00 44.63           O  
ATOM   3720  ND2 ASN B 295     122.219 118.526 109.979  1.00 44.63           N  
ATOM   3721  N   VAL B 296     126.559 115.693 108.999  1.00 39.70           N  
ATOM   3722  CA  VAL B 296     127.141 114.709 108.096  1.00 39.70           C  
ATOM   3723  C   VAL B 296     125.983 113.967 107.448  1.00 39.70           C  
ATOM   3724  O   VAL B 296     125.215 113.285 108.139  1.00 39.70           O  
ATOM   3725  CB  VAL B 296     128.072 113.733 108.834  1.00 39.70           C  
ATOM   3726  CG1 VAL B 296     128.471 112.583 107.921  1.00 39.70           C  
ATOM   3727  CG2 VAL B 296     129.294 114.459 109.366  1.00 39.70           C  
ATOM   3728  N   TRP B 297     125.866 114.097 106.130  1.00 39.94           N  
ATOM   3729  CA  TRP B 297     124.770 113.529 105.356  1.00 39.94           C  
ATOM   3730  C   TRP B 297     125.266 112.323 104.573  1.00 39.94           C  
ATOM   3731  O   TRP B 297     126.440 112.264 104.198  1.00 39.94           O  
ATOM   3732  CB  TRP B 297     124.190 114.562 104.387  1.00 39.94           C  
ATOM   3733  CG  TRP B 297     123.519 115.723 105.043  1.00 39.94           C  
ATOM   3734  CD1 TRP B 297     124.116 116.846 105.535  1.00 39.94           C  
ATOM   3735  CD2 TRP B 297     122.113 115.890 105.254  1.00 39.94           C  
ATOM   3736  NE1 TRP B 297     123.170 117.696 106.055  1.00 39.94           N  
ATOM   3737  CE2 TRP B 297     121.932 117.132 105.893  1.00 39.94           C  
ATOM   3738  CE3 TRP B 297     120.990 115.107 104.971  1.00 39.94           C  
ATOM   3739  CZ2 TRP B 297     120.675 117.609 106.253  1.00 39.94           C  
ATOM   3740  CZ3 TRP B 297     119.743 115.582 105.330  1.00 39.94           C  
ATOM   3741  CH2 TRP B 297     119.595 116.821 105.964  1.00 39.94           C  
ATOM   3742  N   ASP B 298     124.373 111.370 104.326  1.00 46.35           N  
ATOM   3743  CA  ASP B 298     124.662 110.273 103.407  1.00 46.35           C  
ATOM   3744  C   ASP B 298     124.402 110.767 101.990  1.00 46.35           C  
ATOM   3745  O   ASP B 298     123.256 110.997 101.598  1.00 46.35           O  
ATOM   3746  CB  ASP B 298     123.811 109.053 103.740  1.00 46.35           C  
ATOM   3747  CG  ASP B 298     124.236 107.821 102.968  1.00 46.35           C  
ATOM   3748  OD1 ASP B 298     125.366 107.812 102.437  1.00 46.35           O  
ATOM   3749  OD2 ASP B 298     123.442 106.860 102.896  1.00 46.35           O  
ATOM   3750  N   ALA B 299     125.476 110.940 101.215  1.00 43.78           N  
ATOM   3751  CA  ALA B 299     125.362 111.555  99.898  1.00 43.78           C  
ATOM   3752  C   ALA B 299     124.523 110.730  98.931  1.00 43.78           C  
ATOM   3753  O   ALA B 299     123.907 111.301  98.024  1.00 43.78           O  
ATOM   3754  CB  ALA B 299     126.752 111.790  99.306  1.00 43.78           C  
ATOM   3755  N   LEU B 300     124.482 109.410  99.098  1.00 55.47           N  
ATOM   3756  CA  LEU B 300     123.756 108.549  98.175  1.00 55.47           C  
ATOM   3757  C   LEU B 300     122.319 108.274  98.600  1.00 55.47           C  
ATOM   3758  O   LEU B 300     121.565 107.687  97.818  1.00 55.47           O  
ATOM   3759  CB  LEU B 300     124.496 107.217  98.005  1.00 55.47           C  
ATOM   3760  CG  LEU B 300     125.951 107.298  97.541  1.00 55.47           C  
ATOM   3761  CD1 LEU B 300     126.547 105.905  97.406  1.00 55.47           C  
ATOM   3762  CD2 LEU B 300     126.059 108.061  96.229  1.00 55.47           C  
ATOM   3763  N   LYS B 301     121.917 108.680  99.806  1.00 51.52           N  
ATOM   3764  CA  LYS B 301     120.581 108.380 100.300  1.00 51.52           C  
ATOM   3765  C   LYS B 301     119.867 109.569 100.928  1.00 51.52           C  
ATOM   3766  O   LYS B 301     118.727 109.409 101.380  1.00 51.52           O  
ATOM   3767  CB  LYS B 301     120.635 107.233 101.322  1.00 51.52           C  
ATOM   3768  CG  LYS B 301     121.021 105.888 100.727  1.00 51.52           C  
ATOM   3769  CD  LYS B 301     121.052 104.800 101.786  1.00 51.52           C  
ATOM   3770  CE  LYS B 301     119.648 104.384 102.191  1.00 51.52           C  
ATOM   3771  NZ  LYS B 301     118.949 103.656 101.095  1.00 51.52           N  
ATOM   3772  N   ALA B 302     120.493 110.748 100.967  1.00 46.24           N  
ATOM   3773  CA  ALA B 302     119.898 111.948 101.560  1.00 46.24           C  
ATOM   3774  C   ALA B 302     119.457 111.702 103.001  1.00 46.24           C  
ATOM   3775  O   ALA B 302     118.381 112.129 103.423  1.00 46.24           O  
ATOM   3776  CB  ALA B 302     118.730 112.467 100.718  1.00 46.24           C  
ATOM   3777  N   ASP B 303     120.297 111.007 103.763  1.00 44.67           N  
ATOM   3778  CA  ASP B 303     120.020 110.690 105.155  1.00 44.67           C  
ATOM   3779  C   ASP B 303     121.089 111.312 106.041  1.00 44.67           C  
ATOM   3780  O   ASP B 303     122.281 111.254 105.726  1.00 44.67           O  
ATOM   3781  CB  ASP B 303     119.969 109.175 105.378  1.00 44.67           C  
ATOM   3782  CG  ASP B 303     118.566 108.615 105.253  1.00 44.67           C  
ATOM   3783  OD1 ASP B 303     117.704 109.293 104.655  1.00 44.67           O  
ATOM   3784  OD2 ASP B 303     118.324 107.496 105.753  1.00 44.67           O  
ATOM   3785  N   ARG B 304     120.655 111.909 107.149  1.00 51.03           N  
ATOM   3786  CA  ARG B 304     121.571 112.539 108.093  1.00 51.03           C  
ATOM   3787  C   ARG B 304     122.360 111.453 108.813  1.00 51.03           C  
ATOM   3788  O   ARG B 304     121.837 110.789 109.714  1.00 51.03           O  
ATOM   3789  CB  ARG B 304     120.804 113.408 109.085  1.00 51.03           C  
ATOM   3790  CG  ARG B 304     121.691 114.152 110.068  1.00 51.03           C  
ATOM   3791  CD  ARG B 304     120.868 114.954 111.060  1.00 51.03           C  
ATOM   3792  NE  ARG B 304     120.157 116.057 110.425  1.00 51.03           N  
ATOM   3793  CZ  ARG B 304     119.233 116.795 111.025  1.00 51.03           C  
ATOM   3794  NH1 ARG B 304     118.882 116.576 112.281  1.00 51.03           N  
ATOM   3795  NH2 ARG B 304     118.647 117.777 110.347  1.00 51.03           N  
ATOM   3796  N   ALA B 305     123.620 111.269 108.416  1.00 50.58           N  
ATOM   3797  CA  ALA B 305     124.459 110.262 109.054  1.00 50.58           C  
ATOM   3798  C   ALA B 305     124.837 110.649 110.477  1.00 50.58           C  
ATOM   3799  O   ALA B 305     124.939 109.775 111.345  1.00 50.58           O  
ATOM   3800  CB  ALA B 305     125.720 110.022 108.223  1.00 50.58           C  
ATOM   3801  N   GLY B 306     125.048 111.934 110.736  1.00 43.61           N  
ATOM   3802  CA  GLY B 306     125.436 112.346 112.073  1.00 43.61           C  
ATOM   3803  C   GLY B 306     125.420 113.851 112.217  1.00 43.61           C  
ATOM   3804  O   GLY B 306     125.194 114.591 111.257  1.00 43.61           O  
ATOM   3805  N   VAL B 307     125.669 114.299 113.445  1.00 44.81           N  
ATOM   3806  CA  VAL B 307     125.729 115.721 113.768  1.00 44.81           C  
ATOM   3807  C   VAL B 307     126.949 115.969 114.643  1.00 44.81           C  
ATOM   3808  O   VAL B 307     127.145 115.281 115.650  1.00 44.81           O  
ATOM   3809  CB  VAL B 307     124.451 116.205 114.480  1.00 44.81           C  
ATOM   3810  CG1 VAL B 307     124.666 117.584 115.081  1.00 44.81           C  
ATOM   3811  CG2 VAL B 307     123.278 116.223 113.514  1.00 44.81           C  
ATOM   3812  N   LEU B 308     127.769 116.947 114.261  1.00 43.66           N  
ATOM   3813  CA  LEU B 308     128.899 117.390 115.069  1.00 43.66           C  
ATOM   3814  C   LEU B 308     128.539 118.745 115.668  1.00 43.66           C  
ATOM   3815  O   LEU B 308     128.305 119.714 114.935  1.00 43.66           O  
ATOM   3816  CB  LEU B 308     130.174 117.473 114.234  1.00 43.66           C  
ATOM   3817  CG  LEU B 308     130.462 116.307 113.287  1.00 43.66           C  
ATOM   3818  CD1 LEU B 308     131.727 116.570 112.484  1.00 43.66           C  
ATOM   3819  CD2 LEU B 308     130.576 115.003 114.059  1.00 43.66           C  
ATOM   3820  N   ALA B 309     128.489 118.807 116.996  1.00 48.00           N  
ATOM   3821  CA  ALA B 309     128.088 120.004 117.731  1.00 48.00           C  
ATOM   3822  C   ALA B 309     129.128 120.279 118.812  1.00 48.00           C  
ATOM   3823  O   ALA B 309     129.073 119.694 119.898  1.00 48.00           O  
ATOM   3824  CB  ALA B 309     126.696 119.833 118.333  1.00 48.00           C  
ATOM   3825  N   GLY B 310     130.074 121.165 118.515  1.00 43.04           N  
ATOM   3826  CA  GLY B 310     131.077 121.548 119.489  1.00 43.04           C  
ATOM   3827  C   GLY B 310     131.461 123.010 119.411  1.00 43.04           C  
ATOM   3828  O   GLY B 310     132.402 123.445 120.081  1.00 43.04           O  
ATOM   3829  N   HIS B 311     130.737 123.781 118.606  1.00 44.80           N  
ATOM   3830  CA  HIS B 311     131.044 125.185 118.374  1.00 44.80           C  
ATOM   3831  C   HIS B 311     129.981 126.066 119.016  1.00 44.80           C  
ATOM   3832  O   HIS B 311     128.780 125.821 118.865  1.00 44.80           O  
ATOM   3833  CB  HIS B 311     131.141 125.486 116.873  1.00 44.80           C  
ATOM   3834  CG  HIS B 311     132.420 125.027 116.243  1.00 44.80           C  
ATOM   3835  ND1 HIS B 311     133.653 125.514 116.620  1.00 44.80           N  
ATOM   3836  CD2 HIS B 311     132.656 124.131 115.256  1.00 44.80           C  
ATOM   3837  CE1 HIS B 311     134.594 124.933 115.897  1.00 44.80           C  
ATOM   3838  NE2 HIS B 311     134.015 124.090 115.061  1.00 44.80           N  
ATOM   3839  N   ASP B 312     130.434 127.094 119.735  1.00 55.10           N  
ATOM   3840  CA  ASP B 312     129.549 128.046 120.393  1.00 55.10           C  
ATOM   3841  C   ASP B 312     128.907 129.030 119.423  1.00 55.10           C  
ATOM   3842  O   ASP B 312     127.955 129.718 119.802  1.00 55.10           O  
ATOM   3843  CB  ASP B 312     130.322 128.818 121.472  1.00 55.10           C  
ATOM   3844  CG  ASP B 312     129.429 129.729 122.299  1.00 55.10           C  
ATOM   3845  OD1 ASP B 312     128.670 129.220 123.152  1.00 55.10           O  
ATOM   3846  OD2 ASP B 312     129.480 130.958 122.083  1.00 55.10           O  
ATOM   3847  N   ASN B 313     129.400 129.120 118.191  1.00 48.14           N  
ATOM   3848  CA  ASN B 313     128.833 130.003 117.184  1.00 48.14           C  
ATOM   3849  C   ASN B 313     128.616 129.215 115.897  1.00 48.14           C  
ATOM   3850  O   ASN B 313     128.830 128.000 115.843  1.00 48.14           O  
ATOM   3851  CB  ASN B 313     129.736 131.218 116.941  1.00 48.14           C  
ATOM   3852  CG  ASN B 313     128.952 132.509 116.821  1.00 48.14           C  
ATOM   3853  OD1 ASN B 313     127.831 132.524 116.312  1.00 48.14           O  
ATOM   3854  ND2 ASN B 313     129.537 133.601 117.296  1.00 48.14           N  
ATOM   3855  N   ARG B 314     128.183 129.916 114.853  1.00 44.93           N  
ATOM   3856  CA  ARG B 314     127.927 129.271 113.573  1.00 44.93           C  
ATOM   3857  C   ARG B 314     129.227 128.795 112.936  1.00 44.93           C  
ATOM   3858  O   ARG B 314     130.281 129.422 113.069  1.00 44.93           O  
ATOM   3859  CB  ARG B 314     127.202 130.226 112.625  1.00 44.93           C  
ATOM   3860  CG  ARG B 314     128.007 131.457 112.244  1.00 44.93           C  
ATOM   3861  CD  ARG B 314     127.624 131.957 110.861  1.00 44.93           C  
ATOM   3862  NE  ARG B 314     126.219 132.341 110.795  1.00 44.93           N  
ATOM   3863  CZ  ARG B 314     125.702 133.141 109.873  1.00 44.93           C  
ATOM   3864  NH1 ARG B 314     126.449 133.667 108.917  1.00 44.93           N  
ATOM   3865  NH2 ARG B 314     124.403 133.425 109.915  1.00 44.93           N  
ATOM   3866  N   VAL B 315     129.142 127.668 112.237  1.00 40.99           N  
ATOM   3867  CA  VAL B 315     130.297 127.110 111.542  1.00 40.99           C  
ATOM   3868  C   VAL B 315     130.471 127.853 110.224  1.00 40.99           C  
ATOM   3869  O   VAL B 315     129.543 127.926 109.412  1.00 40.99           O  
ATOM   3870  CB  VAL B 315     130.131 125.602 111.312  1.00 40.99           C  
ATOM   3871  CG1 VAL B 315     131.238 125.078 110.411  1.00 40.99           C  
ATOM   3872  CG2 VAL B 315     130.119 124.863 112.640  1.00 40.99           C  
ATOM   3873  N   SER B 316     131.663 128.410 110.011  1.00 34.81           N  
ATOM   3874  CA  SER B 316     131.935 129.197 108.815  1.00 34.81           C  
ATOM   3875  C   SER B 316     132.645 128.393 107.734  1.00 34.81           C  
ATOM   3876  O   SER B 316     132.335 128.544 106.548  1.00 34.81           O  
ATOM   3877  CB  SER B 316     132.771 130.426 109.177  1.00 34.81           C  
ATOM   3878  OG  SER B 316     132.186 131.134 110.255  1.00 34.81           O  
ATOM   3879  N   CYS B 317     133.592 127.539 108.117  1.00 32.79           N  
ATOM   3880  CA  CYS B 317     134.369 126.787 107.146  1.00 32.79           C  
ATOM   3881  C   CYS B 317     134.718 125.423 107.720  1.00 32.79           C  
ATOM   3882  O   CYS B 317     134.805 125.247 108.939  1.00 32.79           O  
ATOM   3883  CB  CYS B 317     135.646 127.537 106.752  1.00 32.79           C  
ATOM   3884  SG  CYS B 317     136.563 128.218 108.153  1.00 32.79           S  
ATOM   3885  N   LEU B 318     134.911 124.457 106.826  1.00 30.32           N  
ATOM   3886  CA  LEU B 318     135.347 123.126 107.216  1.00 30.32           C  
ATOM   3887  C   LEU B 318     136.052 122.471 106.038  1.00 30.32           C  
ATOM   3888  O   LEU B 318     135.754 122.760 104.876  1.00 30.32           O  
ATOM   3889  CB  LEU B 318     134.174 122.263 107.708  1.00 30.32           C  
ATOM   3890  CG  LEU B 318     132.943 122.069 106.819  1.00 30.32           C  
ATOM   3891  CD1 LEU B 318     133.110 120.888 105.884  1.00 30.32           C  
ATOM   3892  CD2 LEU B 318     131.697 121.899 107.675  1.00 30.32           C  
ATOM   3893  N   GLY B 319     136.987 121.589 106.354  1.00 29.28           N  
ATOM   3894  CA  GLY B 319     137.787 120.937 105.333  1.00 29.28           C  
ATOM   3895  C   GLY B 319     138.195 119.545 105.753  1.00 29.28           C  
ATOM   3896  O   GLY B 319     138.400 119.267 106.939  1.00 29.28           O  
ATOM   3897  N   VAL B 320     138.333 118.667 104.764  1.00 30.72           N  
ATOM   3898  CA  VAL B 320     138.720 117.278 104.977  1.00 30.72           C  
ATOM   3899  C   VAL B 320     140.123 117.078 104.422  1.00 30.72           C  
ATOM   3900  O   VAL B 320     140.449 117.573 103.336  1.00 30.72           O  
ATOM   3901  CB  VAL B 320     137.720 116.306 104.319  1.00 30.72           C  
ATOM   3902  CG1 VAL B 320     138.064 114.866 104.670  1.00 30.72           C  
ATOM   3903  CG2 VAL B 320     136.300 116.640 104.750  1.00 30.72           C  
ATOM   3904  N   THR B 321     140.953 116.359 105.174  1.00 41.87           N  
ATOM   3905  CA  THR B 321     142.329 116.120 104.766  1.00 41.87           C  
ATOM   3906  C   THR B 321     142.377 115.304 103.477  1.00 41.87           C  
ATOM   3907  O   THR B 321     141.432 114.597 103.117  1.00 41.87           O  
ATOM   3908  CB  THR B 321     143.098 115.391 105.867  1.00 41.87           C  
ATOM   3909  OG1 THR B 321     142.517 114.098 106.082  1.00 41.87           O  
ATOM   3910  CG2 THR B 321     143.050 116.177 107.164  1.00 41.87           C  
ATOM   3911  N   ASP B 322     143.506 115.419 102.772  1.00 52.79           N  
ATOM   3912  CA  ASP B 322     143.677 114.687 101.521  1.00 52.79           C  
ATOM   3913  C   ASP B 322     143.657 113.180 101.743  1.00 52.79           C  
ATOM   3914  O   ASP B 322     143.157 112.435 100.893  1.00 52.79           O  
ATOM   3915  CB  ASP B 322     144.979 115.107 100.839  1.00 52.79           C  
ATOM   3916  CG  ASP B 322     144.895 116.492 100.228  1.00 52.79           C  
ATOM   3917  OD1 ASP B 322     143.781 116.911  99.852  1.00 52.79           O  
ATOM   3918  OD2 ASP B 322     145.944 117.162 100.124  1.00 52.79           O  
ATOM   3919  N   ASP B 323     144.192 112.714 102.869  1.00 54.92           N  
ATOM   3920  CA  ASP B 323     144.165 111.299 103.210  1.00 54.92           C  
ATOM   3921  C   ASP B 323     142.930 110.909 104.012  1.00 54.92           C  
ATOM   3922  O   ASP B 323     142.792 109.737 104.378  1.00 54.92           O  
ATOM   3923  CB  ASP B 323     145.431 110.917 103.986  1.00 54.92           C  
ATOM   3924  CG  ASP B 323     145.694 111.832 105.165  1.00 54.92           C  
ATOM   3925  OD1 ASP B 323     144.847 112.704 105.446  1.00 54.92           O  
ATOM   3926  OD2 ASP B 323     146.752 111.679 105.811  1.00 54.92           O  
ATOM   3927  N   GLY B 324     142.040 111.857 104.298  1.00 55.78           N  
ATOM   3928  CA  GLY B 324     140.800 111.547 104.980  1.00 55.78           C  
ATOM   3929  C   GLY B 324     140.946 111.135 106.425  1.00 55.78           C  
ATOM   3930  O   GLY B 324     140.044 110.491 106.967  1.00 55.78           O  
ATOM   3931  N   MET B 325     142.054 111.493 107.074  1.00 55.21           N  
ATOM   3932  CA  MET B 325     142.278 111.079 108.453  1.00 55.21           C  
ATOM   3933  C   MET B 325     141.383 111.807 109.446  1.00 55.21           C  
ATOM   3934  O   MET B 325     141.022 111.222 110.472  1.00 55.21           O  
ATOM   3935  CB  MET B 325     143.747 111.290 108.837  1.00 55.21           C  
ATOM   3936  CG  MET B 325     144.754 110.364 108.139  1.00 55.21           C  
ATOM   3937  SD  MET B 325     144.582 108.555 108.220  1.00 55.21           S  
ATOM   3938  CE  MET B 325     143.600 108.258 109.692  1.00 55.21           C  
ATOM   3939  N   ALA B 326     141.013 113.053 109.169  1.00 39.49           N  
ATOM   3940  CA  ALA B 326     140.189 113.831 110.085  1.00 39.49           C  
ATOM   3941  C   ALA B 326     139.575 114.993 109.317  1.00 39.49           C  
ATOM   3942  O   ALA B 326     139.875 115.214 108.141  1.00 39.49           O  
ATOM   3943  CB  ALA B 326     140.998 114.336 111.282  1.00 39.49           C  
ATOM   3944  N   VAL B 327     138.706 115.733 110.002  1.00 31.39           N  
ATOM   3945  CA  VAL B 327     138.066 116.919 109.447  1.00 31.39           C  
ATOM   3946  C   VAL B 327     138.345 118.084 110.386  1.00 31.39           C  
ATOM   3947  O   VAL B 327     138.545 117.885 111.588  1.00 31.39           O  
ATOM   3948  CB  VAL B 327     136.547 116.705 109.250  1.00 31.39           C  
ATOM   3949  CG1 VAL B 327     135.840 116.576 110.591  1.00 31.39           C  
ATOM   3950  CG2 VAL B 327     135.936 117.825 108.418  1.00 31.39           C  
ATOM   3951  N   ALA B 328     138.393 119.296 109.839  1.00 26.84           N  
ATOM   3952  CA  ALA B 328     138.638 120.498 110.624  1.00 26.84           C  
ATOM   3953  C   ALA B 328     137.509 121.488 110.387  1.00 26.84           C  
ATOM   3954  O   ALA B 328     137.154 121.762 109.237  1.00 26.84           O  
ATOM   3955  CB  ALA B 328     139.984 121.132 110.266  1.00 26.84           C  
ATOM   3956  N   THR B 329     136.950 122.020 111.472  1.00 32.82           N  
ATOM   3957  CA  THR B 329     135.840 122.960 111.402  1.00 32.82           C  
ATOM   3958  C   THR B 329     136.186 124.211 112.194  1.00 32.82           C  
ATOM   3959  O   THR B 329     136.560 124.123 113.368  1.00 32.82           O  
ATOM   3960  CB  THR B 329     134.545 122.342 111.947  1.00 32.82           C  
ATOM   3961  OG1 THR B 329     134.718 122.010 113.330  1.00 32.82           O  
ATOM   3962  CG2 THR B 329     134.179 121.086 111.172  1.00 32.82           C  
ATOM   3963  N   GLY B 330     136.058 125.370 111.551  1.00 34.29           N  
ATOM   3964  CA  GLY B 330     136.221 126.641 112.227  1.00 34.29           C  
ATOM   3965  C   GLY B 330     134.888 127.331 112.422  1.00 34.29           C  
ATOM   3966  O   GLY B 330     133.910 126.991 111.750  1.00 34.29           O  
ATOM   3967  N   SER B 331     134.827 128.298 113.334  1.00 38.73           N  
ATOM   3968  CA  SER B 331     133.569 128.960 113.642  1.00 38.73           C  
ATOM   3969  C   SER B 331     133.847 130.370 114.143  1.00 38.73           C  
ATOM   3970  O   SER B 331     134.995 130.759 114.371  1.00 38.73           O  
ATOM   3971  CB  SER B 331     132.761 128.166 114.674  1.00 38.73           C  
ATOM   3972  OG  SER B 331     131.609 128.883 115.080  1.00 38.73           O  
ATOM   3973  N   TRP B 332     132.767 131.135 114.313  1.00 40.63           N  
ATOM   3974  CA  TRP B 332     132.861 132.509 114.789  1.00 40.63           C  
ATOM   3975  C   TRP B 332     133.239 132.603 116.261  1.00 40.63           C  
ATOM   3976  O   TRP B 332     133.525 133.706 116.738  1.00 40.63           O  
ATOM   3977  CB  TRP B 332     131.535 133.235 114.552  1.00 40.63           C  
ATOM   3978  CG  TRP B 332     131.326 133.662 113.133  1.00 40.63           C  
ATOM   3979  CD1 TRP B 332     132.179 133.469 112.087  1.00 40.63           C  
ATOM   3980  CD2 TRP B 332     130.186 134.346 112.600  1.00 40.63           C  
ATOM   3981  NE1 TRP B 332     131.644 133.995 110.936  1.00 40.63           N  
ATOM   3982  CE2 TRP B 332     130.421 134.540 111.224  1.00 40.63           C  
ATOM   3983  CE3 TRP B 332     128.991 134.818 113.153  1.00 40.63           C  
ATOM   3984  CZ2 TRP B 332     129.505 135.183 110.394  1.00 40.63           C  
ATOM   3985  CZ3 TRP B 332     128.084 135.456 112.327  1.00 40.63           C  
ATOM   3986  CH2 TRP B 332     128.346 135.632 110.962  1.00 40.63           C  
ATOM   3987  N   ASP B 333     133.248 131.487 116.988  1.00 41.22           N  
ATOM   3988  CA  ASP B 333     133.593 131.482 118.404  1.00 41.22           C  
ATOM   3989  C   ASP B 333     135.097 131.522 118.651  1.00 41.22           C  
ATOM   3990  O   ASP B 333     135.528 131.250 119.777  1.00 41.22           O  
ATOM   3991  CB  ASP B 333     132.985 130.254 119.089  1.00 41.22           C  
ATOM   3992  CG  ASP B 333     133.523 128.948 118.535  1.00 41.22           C  
ATOM   3993  OD1 ASP B 333     134.128 128.964 117.444  1.00 41.22           O  
ATOM   3994  OD2 ASP B 333     133.337 127.903 119.193  1.00 41.22           O  
ATOM   3995  N   SER B 334     135.892 131.843 117.628  1.00 38.44           N  
ATOM   3996  CA  SER B 334     137.344 131.975 117.717  1.00 38.44           C  
ATOM   3997  C   SER B 334     138.043 130.659 118.042  1.00 38.44           C  
ATOM   3998  O   SER B 334     139.171 130.666 118.545  1.00 38.44           O  
ATOM   3999  CB  SER B 334     137.746 133.046 118.738  1.00 38.44           C  
ATOM   4000  OG  SER B 334     137.227 134.315 118.379  1.00 38.44           O  
ATOM   4001  N   PHE B 335     137.404 129.525 117.765  1.00 37.61           N  
ATOM   4002  CA  PHE B 335     138.006 128.216 117.967  1.00 37.61           C  
ATOM   4003  C   PHE B 335     137.851 127.366 116.714  1.00 37.61           C  
ATOM   4004  O   PHE B 335     136.840 127.444 116.010  1.00 37.61           O  
ATOM   4005  CB  PHE B 335     137.382 127.482 119.163  1.00 37.61           C  
ATOM   4006  CG  PHE B 335     137.481 128.233 120.458  1.00 37.61           C  
ATOM   4007  CD1 PHE B 335     136.339 128.622 121.138  1.00 37.61           C  
ATOM   4008  CD2 PHE B 335     138.716 128.551 120.997  1.00 37.61           C  
ATOM   4009  CE1 PHE B 335     136.427 129.315 122.330  1.00 37.61           C  
ATOM   4010  CE2 PHE B 335     138.811 129.244 122.188  1.00 37.61           C  
ATOM   4011  CZ  PHE B 335     137.665 129.626 122.856  1.00 37.61           C  
ATOM   4012  N   LEU B 336     138.867 126.550 116.445  1.00 32.78           N  
ATOM   4013  CA  LEU B 336     138.843 125.580 115.360  1.00 32.78           C  
ATOM   4014  C   LEU B 336     139.078 124.199 115.952  1.00 32.78           C  
ATOM   4015  O   LEU B 336     140.024 124.003 116.722  1.00 32.78           O  
ATOM   4016  CB  LEU B 336     139.897 125.913 114.295  1.00 32.78           C  
ATOM   4017  CG  LEU B 336     139.920 125.118 112.984  1.00 32.78           C  
ATOM   4018  CD1 LEU B 336     140.519 125.967 111.877  1.00 32.78           C  
ATOM   4019  CD2 LEU B 336     140.705 123.819 113.115  1.00 32.78           C  
ATOM   4020  N   LYS B 337     138.218 123.249 115.598  1.00 34.16           N  
ATOM   4021  CA  LYS B 337     138.256 121.914 116.173  1.00 34.16           C  
ATOM   4022  C   LYS B 337     138.494 120.868 115.093  1.00 34.16           C  
ATOM   4023  O   LYS B 337     137.977 120.969 113.975  1.00 34.16           O  
ATOM   4024  CB  LYS B 337     136.959 121.594 116.926  1.00 34.16           C  
ATOM   4025  CG  LYS B 337     136.847 122.281 118.276  1.00 34.16           C  
ATOM   4026  CD  LYS B 337     135.431 122.215 118.820  1.00 34.16           C  
ATOM   4027  CE  LYS B 337     135.412 122.439 120.323  1.00 34.16           C  
ATOM   4028  NZ  LYS B 337     135.273 121.160 121.073  1.00 34.16           N  
ATOM   4029  N   ILE B 338     139.274 119.850 115.447  1.00 33.18           N  
ATOM   4030  CA  ILE B 338     139.585 118.738 114.559  1.00 33.18           C  
ATOM   4031  C   ILE B 338     138.823 117.519 115.056  1.00 33.18           C  
ATOM   4032  O   ILE B 338     139.076 117.030 116.165  1.00 33.18           O  
ATOM   4033  CB  ILE B 338     141.094 118.458 114.497  1.00 33.18           C  
ATOM   4034  CG1 ILE B 338     141.826 119.634 113.847  1.00 33.18           C  
ATOM   4035  CG2 ILE B 338     141.368 117.173 113.733  1.00 33.18           C  
ATOM   4036  CD1 ILE B 338     143.325 119.593 114.024  1.00 33.18           C  
ATOM   4037  N   TRP B 339     137.899 117.030 114.235  1.00 35.32           N  
ATOM   4038  CA  TRP B 339     137.049 115.897 114.563  1.00 35.32           C  
ATOM   4039  C   TRP B 339     137.533 114.657 113.824  1.00 35.32           C  
ATOM   4040  O   TRP B 339     137.945 114.734 112.660  1.00 35.32           O  
ATOM   4041  CB  TRP B 339     135.586 116.174 114.198  1.00 35.32           C  
ATOM   4042  CG  TRP B 339     135.069 117.509 114.652  1.00 35.32           C  
ATOM   4043  CD1 TRP B 339     135.418 118.736 114.166  1.00 35.32           C  
ATOM   4044  CD2 TRP B 339     134.096 117.746 115.676  1.00 35.32           C  
ATOM   4045  NE1 TRP B 339     134.730 119.722 114.829  1.00 35.32           N  
ATOM   4046  CE2 TRP B 339     133.910 119.140 115.761  1.00 35.32           C  
ATOM   4047  CE3 TRP B 339     133.365 116.916 116.531  1.00 35.32           C  
ATOM   4048  CZ2 TRP B 339     133.025 119.722 116.666  1.00 35.32           C  
ATOM   4049  CZ3 TRP B 339     132.488 117.495 117.429  1.00 35.32           C  
ATOM   4050  CH2 TRP B 339     132.326 118.884 117.489  1.00 35.32           C  
ATOM   4051  N   ASN B 340     137.481 113.521 114.511  1.00 52.76           N  
ATOM   4052  CA  ASN B 340     137.866 112.242 113.928  1.00 52.76           C  
ATOM   4053  C   ASN B 340     137.007 111.121 114.507  1.00 52.76           C  
ATOM   4054  O   ASN B 340     136.471 111.243 115.608  1.00 52.76           O  
ATOM   4055  CB  ASN B 340     139.350 111.962 114.175  1.00 52.76           C  
ATOM   4056  CG  ASN B 340     139.894 110.861 113.287  1.00 52.76           C  
ATOM   4057  OD1 ASN B 340     139.185 110.324 112.436  1.00 52.76           O  
ATOM   4058  ND2 ASN B 340     141.162 110.519 113.480  1.00 52.76           N  
ATOM   4059  OXT ASN B 340     136.824 110.071 113.891  1.00 52.76           O  
TER    4061      ASN B 340                                                      
ATOM   4060  N   ILE C   9     122.317 145.799  73.131  1.00 95.00           N  
ATOM   4061  CA  ILE C   9     121.918 144.576  72.447  1.00 95.00           C  
ATOM   4062  C   ILE C   9     123.084 143.596  72.393  1.00 95.00           C  
ATOM   4063  O   ILE C   9     122.898 142.412  72.112  1.00 95.00           O  
ATOM   4064  CB  ILE C   9     121.392 144.876  71.033  1.00 95.00           C  
ATOM   4065  N   ALA C  10     124.290 144.103  72.659  1.00 97.39           N  
ATOM   4066  CA  ALA C  10     125.471 143.245  72.650  1.00 97.39           C  
ATOM   4067  C   ALA C  10     125.401 142.194  73.750  1.00 97.39           C  
ATOM   4068  O   ALA C  10     125.757 141.030  73.531  1.00 97.39           O  
ATOM   4069  CB  ALA C  10     126.736 144.091  72.794  1.00 97.39           C  
ATOM   4070  N   GLN C  11     124.949 142.587  74.944  1.00 93.12           N  
ATOM   4071  CA  GLN C  11     124.826 141.631  76.040  1.00 93.12           C  
ATOM   4072  C   GLN C  11     123.801 140.551  75.718  1.00 93.12           C  
ATOM   4073  O   GLN C  11     124.025 139.368  76.002  1.00 93.12           O  
ATOM   4074  CB  GLN C  11     124.452 142.359  77.332  1.00 93.12           C  
ATOM   4075  N   ALA C  12     122.668 140.940  75.127  1.00 87.02           N  
ATOM   4076  CA  ALA C  12     121.654 139.959  74.752  1.00 87.02           C  
ATOM   4077  C   ALA C  12     122.185 138.991  73.703  1.00 87.02           C  
ATOM   4078  O   ALA C  12     121.942 137.782  73.785  1.00 87.02           O  
ATOM   4079  CB  ALA C  12     120.399 140.669  74.245  1.00 87.02           C  
ATOM   4080  N   ARG C  13     122.912 139.506  72.708  1.00 86.34           N  
ATOM   4081  CA  ARG C  13     123.481 138.638  71.682  1.00 86.34           C  
ATOM   4082  C   ARG C  13     124.508 137.681  72.275  1.00 86.34           C  
ATOM   4083  O   ARG C  13     124.547 136.499  71.915  1.00 86.34           O  
ATOM   4084  CB  ARG C  13     124.110 139.480  70.572  1.00 86.34           C  
ATOM   4085  N   LYS C  14     125.352 138.175  73.186  1.00 89.44           N  
ATOM   4086  CA  LYS C  14     126.336 137.310  73.829  1.00 89.44           C  
ATOM   4087  C   LYS C  14     125.660 136.225  74.657  1.00 89.44           C  
ATOM   4088  O   LYS C  14     126.078 135.061  74.630  1.00 89.44           O  
ATOM   4089  CB  LYS C  14     127.277 138.143  74.700  1.00 89.44           C  
ATOM   4090  N   LEU C  15     124.612 136.588  75.402  1.00 90.17           N  
ATOM   4091  CA  LEU C  15     123.885 135.597  76.190  1.00 90.17           C  
ATOM   4092  C   LEU C  15     123.225 134.558  75.293  1.00 90.17           C  
ATOM   4093  O   LEU C  15     123.238 133.361  75.604  1.00 90.17           O  
ATOM   4094  CB  LEU C  15     122.844 136.288  77.070  1.00 90.17           C  
ATOM   4095  N   VAL C  16     122.642 134.997  74.175  1.00 91.37           N  
ATOM   4096  CA  VAL C  16     122.010 134.065  73.246  1.00 91.37           C  
ATOM   4097  C   VAL C  16     123.044 133.114  72.657  1.00 91.37           C  
ATOM   4098  O   VAL C  16     122.799 131.909  72.532  1.00 91.37           O  
ATOM   4099  CB  VAL C  16     121.257 134.834  72.145  1.00 91.37           C  
ATOM   4100  N   GLU C  17     124.211 133.641  72.278  1.00 92.37           N  
ATOM   4101  CA  GLU C  17     125.264 132.792  71.728  1.00 92.37           C  
ATOM   4102  C   GLU C  17     125.754 131.780  72.757  1.00 92.37           C  
ATOM   4103  O   GLU C  17     125.957 130.604  72.433  1.00 92.37           O  
ATOM   4104  CB  GLU C  17     126.423 133.653  71.226  1.00 92.37           C  
ATOM   4105  N   GLN C  18     125.948 132.219  74.003  1.00 89.67           N  
ATOM   4106  CA  GLN C  18     126.388 131.302  75.051  1.00 89.67           C  
ATOM   4107  C   GLN C  18     125.348 130.217  75.307  1.00 89.67           C  
ATOM   4108  O   GLN C  18     125.693 129.040  75.470  1.00 89.67           O  
ATOM   4109  CB  GLN C  18     126.686 132.079  76.335  1.00 89.67           C  
ATOM   4110  CG  GLN C  18     126.536 131.269  77.616  1.00 89.67           C  
ATOM   4111  CD  GLN C  18     127.707 130.337  77.870  1.00 89.67           C  
ATOM   4112  OE1 GLN C  18     128.627 130.238  77.058  1.00 89.67           O  
ATOM   4113  NE2 GLN C  18     127.677 129.647  79.004  1.00 89.67           N  
ATOM   4114  N   LEU C  19     124.069 130.595  75.345  1.00 92.03           N  
ATOM   4115  CA  LEU C  19     123.010 129.617  75.568  1.00 92.03           C  
ATOM   4116  C   LEU C  19     122.922 128.625  74.413  1.00 92.03           C  
ATOM   4117  O   LEU C  19     122.734 127.422  74.634  1.00 92.03           O  
ATOM   4118  CB  LEU C  19     121.680 130.342  75.777  1.00 92.03           C  
ATOM   4119  CG  LEU C  19     120.386 129.532  75.793  1.00 92.03           C  
ATOM   4120  CD1 LEU C  19     120.251 128.782  77.105  1.00 92.03           C  
ATOM   4121  CD2 LEU C  19     119.204 130.460  75.589  1.00 92.03           C  
ATOM   4122  N   LYS C  20     123.066 129.106  73.176  1.00 94.03           N  
ATOM   4123  CA  LYS C  20     123.065 128.206  72.027  1.00 94.03           C  
ATOM   4124  C   LYS C  20     124.249 127.248  72.075  1.00 94.03           C  
ATOM   4125  O   LYS C  20     124.112 126.062  71.753  1.00 94.03           O  
ATOM   4126  CB  LYS C  20     123.079 129.012  70.728  1.00 94.03           C  
ATOM   4127  N   MET C  21     125.425 127.747  72.467  1.00 95.89           N  
ATOM   4128  CA  MET C  21     126.593 126.880  72.590  1.00 95.89           C  
ATOM   4129  C   MET C  21     126.384 125.824  73.668  1.00 95.89           C  
ATOM   4130  O   MET C  21     126.755 124.658  73.487  1.00 95.89           O  
ATOM   4131  CB  MET C  21     127.837 127.716  72.890  1.00 95.89           C  
ATOM   4132  N   GLU C  22     125.791 126.212  74.799  1.00 95.53           N  
ATOM   4133  CA  GLU C  22     125.522 125.263  75.872  1.00 95.53           C  
ATOM   4134  C   GLU C  22     124.397 124.295  75.533  1.00 95.53           C  
ATOM   4135  O   GLU C  22     124.299 123.234  76.159  1.00 95.53           O  
ATOM   4136  CB  GLU C  22     125.184 126.011  77.164  1.00 95.53           C  
ATOM   4137  N   ALA C  23     123.544 124.637  74.568  1.00100.23           N  
ATOM   4138  CA  ALA C  23     122.472 123.743  74.150  1.00100.23           C  
ATOM   4139  C   ALA C  23     122.961 122.566  73.315  1.00100.23           C  
ATOM   4140  O   ALA C  23     122.174 121.651  73.050  1.00100.23           O  
ATOM   4141  CB  ALA C  23     121.417 124.521  73.360  1.00100.23           C  
ATOM   4142  N   ASN C  24     124.227 122.561  72.897  1.00100.92           N  
ATOM   4143  CA  ASN C  24     124.767 121.521  72.030  1.00100.92           C  
ATOM   4144  C   ASN C  24     125.705 120.575  72.777  1.00100.92           C  
ATOM   4145  O   ASN C  24     126.680 120.081  72.206  1.00100.92           O  
ATOM   4146  CB  ASN C  24     125.485 122.145  70.835  1.00100.92           C  
ATOM   4147  N   ILE C  25     125.425 120.316  74.050  1.00100.01           N  
ATOM   4148  CA  ILE C  25     126.235 119.410  74.856  1.00100.01           C  
ATOM   4149  C   ILE C  25     125.612 118.022  74.821  1.00100.01           C  
ATOM   4150  O   ILE C  25     124.410 117.862  75.067  1.00100.01           O  
ATOM   4151  CB  ILE C  25     126.361 119.921  76.301  1.00100.01           C  
ATOM   4152  CG1 ILE C  25     126.898 121.353  76.315  1.00100.01           C  
ATOM   4153  CG2 ILE C  25     127.260 119.003  77.116  1.00100.01           C  
ATOM   4154  CD1 ILE C  25     126.883 121.991  77.684  1.00100.01           C  
ATOM   4155  N   ASP C  26     126.429 117.016  74.513  1.00 99.82           N  
ATOM   4156  CA  ASP C  26     125.972 115.631  74.478  1.00 99.82           C  
ATOM   4157  C   ASP C  26     125.914 115.095  75.903  1.00 99.82           C  
ATOM   4158  O   ASP C  26     126.950 114.926  76.554  1.00 99.82           O  
ATOM   4159  CB  ASP C  26     126.897 114.786  73.607  1.00 99.82           C  
ATOM   4160  N   ARG C  27     124.707 114.828  76.388  1.00 91.07           N  
ATOM   4161  CA  ARG C  27     124.491 114.366  77.750  1.00 91.07           C  
ATOM   4162  C   ARG C  27     124.257 112.858  77.777  1.00 91.07           C  
ATOM   4163  O   ARG C  27     124.073 112.208  76.746  1.00 91.07           O  
ATOM   4164  CB  ARG C  27     123.305 115.102  78.380  1.00 91.07           C  
ATOM   4165  CG  ARG C  27     123.455 116.614  78.398  1.00 91.07           C  
ATOM   4166  CD  ARG C  27     122.188 117.290  78.895  1.00 91.07           C  
ATOM   4167  NE  ARG C  27     122.302 118.744  78.872  1.00 91.07           N  
ATOM   4168  CZ  ARG C  27     121.991 119.503  77.830  1.00 91.07           C  
ATOM   4169  NH1 ARG C  27     121.545 118.978  76.701  1.00 91.07           N  
ATOM   4170  NH2 ARG C  27     122.133 120.822  77.924  1.00 91.07           N  
ATOM   4171  N   ILE C  28     124.269 112.304  78.991  1.00 87.49           N  
ATOM   4172  CA  ILE C  28     124.023 110.887  79.214  1.00 87.49           C  
ATOM   4173  C   ILE C  28     122.941 110.745  80.276  1.00 87.49           C  
ATOM   4174  O   ILE C  28     122.635 111.682  81.017  1.00 87.49           O  
ATOM   4175  CB  ILE C  28     125.296 110.122  79.638  1.00 87.49           C  
ATOM   4176  CG1 ILE C  28     125.809 110.637  80.984  1.00 87.49           C  
ATOM   4177  CG2 ILE C  28     126.372 110.235  78.569  1.00 87.49           C  
ATOM   4178  CD1 ILE C  28     126.887 109.769  81.595  1.00 87.49           C  
ATOM   4179  N   LYS C  29     122.363 109.549  80.340  1.00 83.39           N  
ATOM   4180  CA  LYS C  29     121.255 109.294  81.248  1.00 83.39           C  
ATOM   4181  C   LYS C  29     121.701 109.392  82.703  1.00 83.39           C  
ATOM   4182  O   LYS C  29     122.876 109.211  83.034  1.00 83.39           O  
ATOM   4183  CB  LYS C  29     120.650 107.917  80.980  1.00 83.39           C  
ATOM   4184  CG  LYS C  29     120.183 107.713  79.548  1.00 83.39           C  
ATOM   4185  CD  LYS C  29     118.750 108.183  79.361  1.00 83.39           C  
ATOM   4186  CE  LYS C  29     118.359 108.193  77.892  1.00 83.39           C  
ATOM   4187  NZ  LYS C  29     119.034 107.106  77.129  1.00 83.39           N  
ATOM   4188  N   VAL C  30     120.736 109.691  83.576  1.00 81.45           N  
ATOM   4189  CA  VAL C  30     121.022 109.834  85.001  1.00 81.45           C  
ATOM   4190  C   VAL C  30     121.473 108.505  85.593  1.00 81.45           C  
ATOM   4191  O   VAL C  30     122.319 108.465  86.496  1.00 81.45           O  
ATOM   4192  CB  VAL C  30     119.786 110.395  85.732  1.00 81.45           C  
ATOM   4193  CG1 VAL C  30     119.979 110.357  87.241  1.00 81.45           C  
ATOM   4194  CG2 VAL C  30     119.494 111.810  85.263  1.00 81.45           C  
ATOM   4195  N   SER C  31     120.917 107.398  85.095  1.00 79.69           N  
ATOM   4196  CA  SER C  31     121.232 106.086  85.653  1.00 79.69           C  
ATOM   4197  C   SER C  31     122.713 105.755  85.509  1.00 79.69           C  
ATOM   4198  O   SER C  31     123.326 105.210  86.434  1.00 79.69           O  
ATOM   4199  CB  SER C  31     120.376 105.013  84.981  1.00 79.69           C  
ATOM   4200  OG  SER C  31     120.805 104.778  83.652  1.00 79.69           O  
ATOM   4201  N   LYS C  32     123.306 106.070  84.354  1.00 79.32           N  
ATOM   4202  CA  LYS C  32     124.722 105.775  84.150  1.00 79.32           C  
ATOM   4203  C   LYS C  32     125.603 106.574  85.104  1.00 79.32           C  
ATOM   4204  O   LYS C  32     126.550 106.032  85.686  1.00 79.32           O  
ATOM   4205  CB  LYS C  32     125.115 106.046  82.698  1.00 79.32           C  
ATOM   4206  CG  LYS C  32     125.126 104.804  81.817  1.00 79.32           C  
ATOM   4207  CD  LYS C  32     123.721 104.287  81.558  1.00 79.32           C  
ATOM   4208  CE  LYS C  32     122.973 105.186  80.590  1.00 79.32           C  
ATOM   4209  NZ  LYS C  32     121.620 104.654  80.270  1.00 79.32           N  
ATOM   4210  N   ALA C  33     125.308 107.864  85.281  1.00 74.98           N  
ATOM   4211  CA  ALA C  33     126.081 108.674  86.218  1.00 74.98           C  
ATOM   4212  C   ALA C  33     125.918 108.168  87.646  1.00 74.98           C  
ATOM   4213  O   ALA C  33     126.891 108.108  88.410  1.00 74.98           O  
ATOM   4214  CB  ALA C  33     125.663 110.141  86.114  1.00 74.98           C  
ATOM   4215  N   ALA C  34     124.692 107.801  88.024  1.00 74.21           N  
ATOM   4216  CA  ALA C  34     124.465 107.247  89.353  1.00 74.21           C  
ATOM   4217  C   ALA C  34     125.268 105.971  89.554  1.00 74.21           C  
ATOM   4218  O   ALA C  34     125.864 105.765  90.617  1.00 74.21           O  
ATOM   4219  CB  ALA C  34     122.974 106.987  89.564  1.00 74.21           C  
ATOM   4220  N   ALA C  35     125.304 105.108  88.537  1.00 71.88           N  
ATOM   4221  CA  ALA C  35     126.100 103.889  88.620  1.00 71.88           C  
ATOM   4222  C   ALA C  35     127.585 104.206  88.749  1.00 71.88           C  
ATOM   4223  O   ALA C  35     128.309 103.521  89.478  1.00 71.88           O  
ATOM   4224  CB  ALA C  35     125.842 103.008  87.398  1.00 71.88           C  
ATOM   4225  N   ASP C  36     128.060 105.231  88.037  1.00 70.18           N  
ATOM   4226  CA  ASP C  36     129.469 105.606  88.138  1.00 70.18           C  
ATOM   4227  C   ASP C  36     129.824 106.071  89.547  1.00 70.18           C  
ATOM   4228  O   ASP C  36     130.846 105.653  90.107  1.00 70.18           O  
ATOM   4229  CB  ASP C  36     129.805 106.693  87.116  1.00 70.18           C  
ATOM   4230  CG  ASP C  36     129.488 106.275  85.696  1.00 70.18           C  
ATOM   4231  OD1 ASP C  36     129.587 105.067  85.394  1.00 70.18           O  
ATOM   4232  OD2 ASP C  36     129.137 107.153  84.880  1.00 70.18           O  
ATOM   4233  N   LEU C  37     128.994 106.937  90.137  1.00 62.60           N  
ATOM   4234  CA  LEU C  37     129.254 107.365  91.512  1.00 62.60           C  
ATOM   4235  C   LEU C  37     129.147 106.203  92.495  1.00 62.60           C  
ATOM   4236  O   LEU C  37     129.933 106.118  93.447  1.00 62.60           O  
ATOM   4237  CB  LEU C  37     128.324 108.511  91.922  1.00 62.60           C  
ATOM   4238  CG  LEU C  37     128.632 109.937  91.437  1.00 62.60           C  
ATOM   4239  CD1 LEU C  37     128.389 110.167  89.961  1.00 62.60           C  
ATOM   4240  CD2 LEU C  37     127.844 110.943  92.267  1.00 62.60           C  
ATOM   4241  N   MET C  38     128.185 105.300  92.288  1.00 65.55           N  
ATOM   4242  CA  MET C  38     128.079 104.126  93.149  1.00 65.55           C  
ATOM   4243  C   MET C  38     129.333 103.264  93.068  1.00 65.55           C  
ATOM   4244  O   MET C  38     129.845 102.799  94.094  1.00 65.55           O  
ATOM   4245  CB  MET C  38     126.846 103.307  92.769  1.00 65.55           C  
ATOM   4246  CG  MET C  38     125.522 103.952  93.135  1.00 65.55           C  
ATOM   4247  SD  MET C  38     124.166 102.766  93.093  1.00 65.55           S  
ATOM   4248  CE  MET C  38     124.808 101.486  94.165  1.00 65.55           C  
ATOM   4249  N   ALA C  39     129.843 103.043  91.854  1.00 58.78           N  
ATOM   4250  CA  ALA C  39     131.051 102.243  91.686  1.00 58.78           C  
ATOM   4251  C   ALA C  39     132.254 102.921  92.327  1.00 58.78           C  
ATOM   4252  O   ALA C  39     133.081 102.258  92.965  1.00 58.78           O  
ATOM   4253  CB  ALA C  39     131.308 101.983  90.202  1.00 58.78           C  
ATOM   4254  N   TYR C  40     132.371 104.242  92.167  1.00 52.59           N  
ATOM   4255  CA  TYR C  40     133.478 104.962  92.789  1.00 52.59           C  
ATOM   4256  C   TYR C  40     133.418 104.860  94.308  1.00 52.59           C  
ATOM   4257  O   TYR C  40     134.439 104.612  94.965  1.00 52.59           O  
ATOM   4258  CB  TYR C  40     133.462 106.426  92.347  1.00 52.59           C  
ATOM   4259  CG  TYR C  40     134.619 107.244  92.873  1.00 52.59           C  
ATOM   4260  CD1 TYR C  40     135.846 107.244  92.223  1.00 52.59           C  
ATOM   4261  CD2 TYR C  40     134.485 108.018  94.019  1.00 52.59           C  
ATOM   4262  CE1 TYR C  40     136.907 107.990  92.699  1.00 52.59           C  
ATOM   4263  CE2 TYR C  40     135.541 108.767  94.502  1.00 52.59           C  
ATOM   4264  CZ  TYR C  40     136.750 108.749  93.839  1.00 52.59           C  
ATOM   4265  OH  TYR C  40     137.804 109.493  94.316  1.00 52.59           O  
ATOM   4266  N   CYS C  41     132.226 105.042  94.884  1.00 52.82           N  
ATOM   4267  CA  CYS C  41     132.076 104.945  96.331  1.00 52.82           C  
ATOM   4268  C   CYS C  41     132.386 103.538  96.826  1.00 52.82           C  
ATOM   4269  O   CYS C  41     133.045 103.368  97.858  1.00 52.82           O  
ATOM   4270  CB  CYS C  41     130.663 105.360  96.741  1.00 52.82           C  
ATOM   4271  SG  CYS C  41     130.357 107.139  96.653  1.00 52.82           S  
ATOM   4272  N   GLU C  42     131.919 102.516  96.105  1.00 52.03           N  
ATOM   4273  CA  GLU C  42     132.213 101.142  96.499  1.00 52.03           C  
ATOM   4274  C   GLU C  42     133.703 100.837  96.411  1.00 52.03           C  
ATOM   4275  O   GLU C  42     134.243 100.139  97.276  1.00 52.03           O  
ATOM   4276  CB  GLU C  42     131.419 100.166  95.631  1.00 52.03           C  
ATOM   4277  N   ALA C  43     134.379 101.344  95.378  1.00 53.73           N  
ATOM   4278  CA  ALA C  43     135.804 101.080  95.218  1.00 53.73           C  
ATOM   4279  C   ALA C  43     136.624 101.781  96.295  1.00 53.73           C  
ATOM   4280  O   ALA C  43     137.584 101.210  96.827  1.00 53.73           O  
ATOM   4281  CB  ALA C  43     136.263 101.510  93.825  1.00 53.73           C  
ATOM   4282  N   HIS C  44     136.265 103.016  96.633  1.00 53.26           N  
ATOM   4283  CA  HIS C  44     137.062 103.802  97.577  1.00 53.26           C  
ATOM   4284  C   HIS C  44     136.449 103.817  98.976  1.00 53.26           C  
ATOM   4285  O   HIS C  44     136.794 104.645  99.817  1.00 53.26           O  
ATOM   4286  CB  HIS C  44     137.249 105.217  97.043  1.00 53.26           C  
ATOM   4287  CG  HIS C  44     137.907 105.273  95.699  1.00 53.26           C  
ATOM   4288  ND1 HIS C  44     137.307 104.794  94.554  1.00 53.26           N  
ATOM   4289  CD2 HIS C  44     139.117 105.746  95.319  1.00 53.26           C  
ATOM   4290  CE1 HIS C  44     138.118 104.971  93.527  1.00 53.26           C  
ATOM   4291  NE2 HIS C  44     139.223 105.548  93.964  1.00 53.26           N  
ATOM   4292  N   ALA C  45     135.530 102.888  99.236  1.00 57.23           N  
ATOM   4293  CA  ALA C  45     134.905 102.781 100.549  1.00 57.23           C  
ATOM   4294  C   ALA C  45     135.859 102.249 101.611  1.00 57.23           C  
ATOM   4295  O   ALA C  45     135.770 102.649 102.777  1.00 57.23           O  
ATOM   4296  CB  ALA C  45     133.665 101.886 100.470  1.00 57.23           C  
ATOM   4297  N   LYS C  46     136.773 101.355 101.233  1.00 58.20           N  
ATOM   4298  CA  LYS C  46     137.701 100.766 102.189  1.00 58.20           C  
ATOM   4299  C   LYS C  46     138.847 101.696 102.561  1.00 58.20           C  
ATOM   4300  O   LYS C  46     139.598 101.384 103.491  1.00 58.20           O  
ATOM   4301  CB  LYS C  46     138.266  99.456 101.633  1.00 58.20           C  
ATOM   4302  N   GLU C  47     139.001 102.823 101.865  1.00 59.06           N  
ATOM   4303  CA  GLU C  47     140.064 103.780 102.142  1.00 59.06           C  
ATOM   4304  C   GLU C  47     139.535 105.073 102.755  1.00 59.06           C  
ATOM   4305  O   GLU C  47     140.172 106.122 102.626  1.00 59.06           O  
ATOM   4306  CB  GLU C  47     140.852 104.082 100.867  1.00 59.06           C  
ATOM   4307  N   ASP C  48     138.383 105.018 103.419  1.00 62.73           N  
ATOM   4308  CA  ASP C  48     137.772 106.197 104.034  1.00 62.73           C  
ATOM   4309  C   ASP C  48     137.759 106.034 105.546  1.00 62.73           C  
ATOM   4310  O   ASP C  48     136.898 105.318 106.089  1.00 62.73           O  
ATOM   4311  CB  ASP C  48     136.355 106.412 103.505  1.00 62.73           C  
ATOM   4312  CG  ASP C  48     135.918 107.862 103.578  1.00 62.73           C  
ATOM   4313  OD1 ASP C  48     136.541 108.636 104.334  1.00 62.73           O  
ATOM   4314  OD2 ASP C  48     134.950 108.227 102.879  1.00 62.73           O  
ATOM   4315  N   PRO C  49     138.691 106.662 106.268  1.00 66.21           N  
ATOM   4316  CA  PRO C  49     138.666 106.567 107.737  1.00 66.21           C  
ATOM   4317  C   PRO C  49     137.396 107.118 108.360  1.00 66.21           C  
ATOM   4318  O   PRO C  49     136.963 106.617 109.406  1.00 66.21           O  
ATOM   4319  CB  PRO C  49     139.901 107.377 108.159  1.00 66.21           C  
ATOM   4320  CG  PRO C  49     140.797 107.351 106.962  1.00 66.21           C  
ATOM   4321  CD  PRO C  49     139.878 107.382 105.778  1.00 66.21           C  
ATOM   4322  N   LEU C  50     136.790 108.145 107.759  1.00 61.96           N  
ATOM   4323  CA  LEU C  50     135.535 108.671 108.287  1.00 61.96           C  
ATOM   4324  C   LEU C  50     134.415 107.644 108.177  1.00 61.96           C  
ATOM   4325  O   LEU C  50     133.603 107.502 109.099  1.00 61.96           O  
ATOM   4326  CB  LEU C  50     135.155 109.964 107.562  1.00 61.96           C  
ATOM   4327  CG  LEU C  50     135.665 111.296 108.125  1.00 61.96           C  
ATOM   4328  CD1 LEU C  50     137.125 111.224 108.554  1.00 61.96           C  
ATOM   4329  CD2 LEU C  50     135.460 112.415 107.113  1.00 61.96           C  
ATOM   4330  N   LEU C  51     134.354 106.919 107.059  1.00 69.47           N  
ATOM   4331  CA  LEU C  51     133.322 105.902 106.886  1.00 69.47           C  
ATOM   4332  C   LEU C  51     133.640 104.657 107.707  1.00 69.47           C  
ATOM   4333  O   LEU C  51     132.863 104.257 108.582  1.00 69.47           O  
ATOM   4334  CB  LEU C  51     133.176 105.554 105.403  1.00 69.47           C  
ATOM   4335  CG  LEU C  51     132.087 104.544 105.038  1.00 69.47           C  
ATOM   4336  CD1 LEU C  51     130.713 105.083 105.402  1.00 69.47           C  
ATOM   4337  CD2 LEU C  51     132.154 104.194 103.560  1.00 69.47           C  
ATOM   4338  N   THR C  52     134.785 104.028 107.437  1.00 83.52           N  
ATOM   4339  CA  THR C  52     135.213 102.853 108.180  1.00 83.52           C  
ATOM   4340  C   THR C  52     136.165 103.276 109.285  1.00 83.52           C  
ATOM   4341  O   THR C  52     137.211 103.873 108.987  1.00 83.52           O  
ATOM   4342  CB  THR C  52     135.893 101.847 107.258  1.00 83.52           C  
ATOM   4343  OG1 THR C  52     137.256 102.235 107.047  1.00 83.52           O  
ATOM   4344  CG2 THR C  52     135.175 101.785 105.918  1.00 83.52           C  
ATOM   4345  N   PRO C  53     135.855 103.003 110.553  1.00 97.36           N  
ATOM   4346  CA  PRO C  53     136.730 103.459 111.641  1.00 97.36           C  
ATOM   4347  C   PRO C  53     138.126 102.863 111.532  1.00 97.36           C  
ATOM   4348  O   PRO C  53     138.304 101.708 111.138  1.00 97.36           O  
ATOM   4349  CB  PRO C  53     136.008 102.975 112.904  1.00 97.36           C  
ATOM   4350  CG  PRO C  53     135.117 101.868 112.440  1.00 97.36           C  
ATOM   4351  CD  PRO C  53     134.700 102.237 111.050  1.00 97.36           C  
ATOM   4352  N   VAL C  54     139.121 103.670 111.888  1.00 98.33           N  
ATOM   4353  CA  VAL C  54     140.524 103.270 111.817  1.00 98.33           C  
ATOM   4354  C   VAL C  54     141.012 102.945 113.225  1.00 98.33           C  
ATOM   4355  O   VAL C  54     140.638 103.637 114.185  1.00 98.33           O  
ATOM   4356  CB  VAL C  54     141.375 104.364 111.147  1.00 98.33           C  
ATOM   4357  CG1 VAL C  54     141.359 105.650 111.966  1.00 98.33           C  
ATOM   4358  CG2 VAL C  54     142.803 103.886 110.922  1.00 98.33           C  
ATOM   4359  N   PRO C  55     141.805 101.888 113.407  1.00 98.86           N  
ATOM   4360  CA  PRO C  55     142.360 101.608 114.737  1.00 98.86           C  
ATOM   4361  C   PRO C  55     143.252 102.742 115.219  1.00 98.86           C  
ATOM   4362  O   PRO C  55     143.925 103.414 114.434  1.00 98.86           O  
ATOM   4363  CB  PRO C  55     143.160 100.314 114.529  1.00 98.86           C  
ATOM   4364  CG  PRO C  55     143.299 100.161 113.042  1.00 98.86           C  
ATOM   4365  CD  PRO C  55     142.091 100.806 112.452  1.00 98.86           C  
ATOM   4366  N   ALA C  56     143.247 102.950 116.539  1.00 90.37           N  
ATOM   4367  CA  ALA C  56     144.011 104.041 117.132  1.00 90.37           C  
ATOM   4368  C   ALA C  56     145.516 103.838 117.016  1.00 90.37           C  
ATOM   4369  O   ALA C  56     146.271 104.801 117.189  1.00 90.37           O  
ATOM   4370  CB  ALA C  56     143.624 104.215 118.601  1.00 90.37           C  
ATOM   4371  N   SER C  57     145.970 102.613 116.739  1.00 96.41           N  
ATOM   4372  CA  SER C  57     147.403 102.368 116.610  1.00 96.41           C  
ATOM   4373  C   SER C  57     147.994 103.143 115.438  1.00 96.41           C  
ATOM   4374  O   SER C  57     149.072 103.737 115.556  1.00 96.41           O  
ATOM   4375  CB  SER C  57     147.668 100.871 116.451  1.00 96.41           C  
ATOM   4376  OG  SER C  57     147.269 100.415 115.170  1.00 96.41           O  
ATOM   4377  N   GLU C  58     147.303 103.150 114.300  1.00 82.44           N  
ATOM   4378  CA  GLU C  58     147.746 103.880 113.120  1.00 82.44           C  
ATOM   4379  C   GLU C  58     147.116 105.261 113.005  1.00 82.44           C  
ATOM   4380  O   GLU C  58     147.397 105.976 112.039  1.00 82.44           O  
ATOM   4381  CB  GLU C  58     147.444 103.069 111.855  1.00 82.44           C  
ATOM   4382  N   ASN C  59     146.278 105.651 113.958  1.00 67.83           N  
ATOM   4383  CA  ASN C  59     145.621 106.950 113.902  1.00 67.83           C  
ATOM   4384  C   ASN C  59     146.584 108.041 114.356  1.00 67.83           C  
ATOM   4385  O   ASN C  59     147.082 107.980 115.486  1.00 67.83           O  
ATOM   4386  CB  ASN C  59     144.375 106.955 114.777  1.00 67.83           C  
ATOM   4387  CG  ASN C  59     143.414 108.071 114.416  1.00 67.83           C  
ATOM   4388  OD1 ASN C  59     143.437 108.590 113.301  1.00 67.83           O  
ATOM   4389  ND2 ASN C  59     142.561 108.446 115.362  1.00 67.83           N  
ATOM   4390  N   PRO C  60     146.875 109.042 113.521  1.00 54.03           N  
ATOM   4391  CA  PRO C  60     147.735 110.147 113.975  1.00 54.03           C  
ATOM   4392  C   PRO C  60     147.112 110.987 115.075  1.00 54.03           C  
ATOM   4393  O   PRO C  60     147.843 111.702 115.771  1.00 54.03           O  
ATOM   4394  CB  PRO C  60     147.954 110.970 112.699  1.00 54.03           C  
ATOM   4395  CG  PRO C  60     146.772 110.658 111.844  1.00 54.03           C  
ATOM   4396  CD  PRO C  60     146.416 109.227 112.134  1.00 54.03           C  
ATOM   4397  N   PHE C  61     145.796 110.927 115.252  1.00 53.12           N  
ATOM   4398  CA  PHE C  61     145.087 111.697 116.271  1.00 53.12           C  
ATOM   4399  C   PHE C  61     144.674 110.736 117.383  1.00 53.12           C  
ATOM   4400  O   PHE C  61     143.583 110.163 117.357  1.00 53.12           O  
ATOM   4401  CB  PHE C  61     143.883 112.417 115.670  1.00 53.12           C  
ATOM   4402  CG  PHE C  61     144.229 113.319 114.520  1.00 53.12           C  
ATOM   4403  CD1 PHE C  61     144.661 114.614 114.746  1.00 53.12           C  
ATOM   4404  CD2 PHE C  61     144.127 112.870 113.214  1.00 53.12           C  
ATOM   4405  CE1 PHE C  61     144.981 115.446 113.692  1.00 53.12           C  
ATOM   4406  CE2 PHE C  61     144.447 113.698 112.155  1.00 53.12           C  
ATOM   4407  CZ  PHE C  61     144.874 114.987 112.395  1.00 53.12           C  
ATOM   4408  N   ARG C  62     145.556 110.564 118.361  1.00 62.03           N  
ATOM   4409  CA  ARG C  62     145.291 109.673 119.485  1.00 62.03           C  
ATOM   4410  C   ARG C  62     145.601 110.358 120.812  1.00 62.03           C  
ATOM   4411  O   ARG C  62     146.528 111.162 120.905  1.00 62.03           O  
ATOM   4412  CB  ARG C  62     146.109 108.387 119.353  1.00 62.03           C  
TER    4415      ARG C  62                                                      
ATOM   4413  N   LEU L  22     132.798 123.277 206.224  1.00 87.58           N  
ATOM   4414  CA  LEU L  22     134.068 122.638 205.897  1.00 87.58           C  
ATOM   4415  C   LEU L  22     134.004 121.136 206.149  1.00 87.58           C  
ATOM   4416  O   LEU L  22     133.372 120.398 205.394  1.00 87.58           O  
ATOM   4417  CB  LEU L  22     135.206 123.262 206.706  1.00 87.58           C  
ATOM   4418  CG  LEU L  22     136.007 124.361 206.005  1.00 87.58           C  
ATOM   4419  CD1 LEU L  22     136.988 125.008 206.969  1.00 87.58           C  
ATOM   4420  CD2 LEU L  22     136.732 123.802 204.790  1.00 87.58           C  
ATOM   4421  N   THR L  23     134.668 120.688 207.218  1.00 87.95           N  
ATOM   4422  CA  THR L  23     134.654 119.268 207.556  1.00 87.95           C  
ATOM   4423  C   THR L  23     133.256 118.815 207.964  1.00 87.95           C  
ATOM   4424  O   THR L  23     132.859 117.674 207.699  1.00 87.95           O  
ATOM   4425  CB  THR L  23     135.680 118.975 208.657  1.00 87.95           C  
ATOM   4426  OG1 THR L  23     135.777 117.560 208.862  1.00 87.95           O  
ATOM   4427  CG2 THR L  23     135.310 119.662 209.968  1.00 87.95           C  
ATOM   4428  N   GLU L  24     132.495 119.695 208.616  1.00 82.48           N  
ATOM   4429  CA  GLU L  24     131.121 119.388 208.993  1.00 82.48           C  
ATOM   4430  C   GLU L  24     130.251 119.209 207.755  1.00 82.48           C  
ATOM   4431  O   GLU L  24     129.444 118.277 207.684  1.00 82.48           O  
ATOM   4432  CB  GLU L  24     130.552 120.488 209.891  1.00 82.48           C  
ATOM   4433  N   ALA L  25     130.407 120.105 206.777  1.00 81.54           N  
ATOM   4434  CA  ALA L  25     129.648 120.003 205.536  1.00 81.54           C  
ATOM   4435  C   ALA L  25     130.030 118.754 204.752  1.00 81.54           C  
ATOM   4436  O   ALA L  25     129.167 118.061 204.202  1.00 81.54           O  
ATOM   4437  CB  ALA L  25     129.864 121.260 204.690  1.00 81.54           C  
ATOM   4438  N   GLN L  26     131.330 118.459 204.684  1.00 88.41           N  
ATOM   4439  CA  GLN L  26     131.781 117.260 203.984  1.00 88.41           C  
ATOM   4440  C   GLN L  26     131.273 115.997 204.668  1.00 88.41           C  
ATOM   4441  O   GLN L  26     130.836 115.055 203.997  1.00 88.41           O  
ATOM   4442  CB  GLN L  26     133.307 117.247 203.895  1.00 88.41           C  
ATOM   4443  N   ARG L  27     131.326 115.958 206.002  1.00 86.79           N  
ATOM   4444  CA  ARG L  27     130.804 114.807 206.730  1.00 86.79           C  
ATOM   4445  C   ARG L  27     129.298 114.671 206.554  1.00 86.79           C  
ATOM   4446  O   ARG L  27     128.789 113.552 206.417  1.00 86.79           O  
ATOM   4447  CB  ARG L  27     131.158 114.917 208.214  1.00 86.79           C  
ATOM   4448  N   ARG L  28     128.570 115.790 206.564  1.00 89.79           N  
ATOM   4449  CA  ARG L  28     127.129 115.745 206.343  1.00 89.79           C  
ATOM   4450  C   ARG L  28     126.809 115.221 204.948  1.00 89.79           C  
ATOM   4451  O   ARG L  28     125.898 114.405 204.769  1.00 89.79           O  
ATOM   4452  CB  ARG L  28     126.523 117.134 206.555  1.00 89.79           C  
ATOM   4453  N   GLY L  29     127.553 115.684 203.942  1.00 92.97           N  
ATOM   4454  CA  GLY L  29     127.379 115.170 202.596  1.00 92.97           C  
ATOM   4455  C   GLY L  29     127.848 113.741 202.426  1.00 92.97           C  
ATOM   4456  O   GLY L  29     127.276 113.001 201.618  1.00 92.97           O  
ATOM   4457  N   LEU L  30     128.880 113.335 203.166  1.00 97.59           N  
ATOM   4458  CA  LEU L  30     129.371 111.963 203.119  1.00 97.59           C  
ATOM   4459  C   LEU L  30     128.341 110.968 203.638  1.00 97.59           C  
ATOM   4460  O   LEU L  30     128.162 109.901 203.044  1.00 97.59           O  
ATOM   4461  CB  LEU L  30     130.674 111.845 203.921  1.00 97.59           C  
ATOM   4462  CG  LEU L  30     131.489 110.549 203.840  1.00 97.59           C  
ATOM   4463  CD1 LEU L  30     132.968 110.858 203.999  1.00 97.59           C  
ATOM   4464  CD2 LEU L  30     131.052 109.541 204.896  1.00 97.59           C  
ATOM   4465  N   GLN L  31     127.659 111.303 204.737  1.00 95.35           N  
ATOM   4466  CA  GLN L  31     126.673 110.393 205.312  1.00 95.35           C  
ATOM   4467  C   GLN L  31     125.513 110.143 204.356  1.00 95.35           C  
ATOM   4468  O   GLN L  31     125.009 109.016 204.275  1.00 95.35           O  
ATOM   4469  CB  GLN L  31     126.161 110.950 206.643  1.00 95.35           C  
ATOM   4470  CG  GLN L  31     124.897 110.281 207.171  1.00 95.35           C  
ATOM   4471  CD  GLN L  31     125.147 108.886 207.717  1.00 95.35           C  
ATOM   4472  OE1 GLN L  31     126.285 108.419 207.772  1.00 95.35           O  
ATOM   4473  NE2 GLN L  31     124.077 108.212 208.124  1.00 95.35           N  
ATOM   4474  N   VAL L  32     125.078 111.174 203.630  1.00 94.39           N  
ATOM   4475  CA  VAL L  32     123.979 111.013 202.680  1.00 94.39           C  
ATOM   4476  C   VAL L  32     124.367 110.025 201.585  1.00 94.39           C  
ATOM   4477  O   VAL L  32     123.578 109.157 201.193  1.00 94.39           O  
ATOM   4478  CB  VAL L  32     123.572 112.375 202.091  1.00 94.39           C  
ATOM   4479  CG1 VAL L  32     122.476 112.201 201.050  1.00 94.39           C  
ATOM   4480  CG2 VAL L  32     123.121 113.316 203.197  1.00 94.39           C  
ATOM   4481  N   ALA L  33     125.595 110.141 201.080  1.00 88.57           N  
ATOM   4482  CA  ALA L  33     126.066 109.255 200.023  1.00 88.57           C  
ATOM   4483  C   ALA L  33     126.595 107.948 200.599  1.00 88.57           C  
ATOM   4484  O   ALA L  33     126.946 107.030 199.850  1.00 88.57           O  
ATOM   4485  CB  ALA L  33     127.149 109.945 199.190  1.00 88.57           C  
ATOM   4486  N   LEU L  34     126.655 107.853 201.927  1.00 97.53           N  
ATOM   4487  CA  LEU L  34     127.125 106.653 202.609  1.00 97.53           C  
ATOM   4488  C   LEU L  34     126.064 105.560 202.658  1.00 97.53           C  
ATOM   4489  O   LEU L  34     126.398 104.373 202.706  1.00 97.53           O  
ATOM   4490  CB  LEU L  34     127.585 107.003 204.029  1.00 97.53           C  
ATOM   4491  CG  LEU L  34     128.331 105.926 204.813  1.00 97.53           C  
ATOM   4492  CD1 LEU L  34     129.592 105.513 204.074  1.00 97.53           C  
ATOM   4493  CD2 LEU L  34     128.668 106.437 206.202  1.00 97.53           C  
ATOM   4494  N   GLU L  35     124.785 105.943 202.651  1.00 95.32           N  
ATOM   4495  CA  GLU L  35     123.708 104.960 202.663  1.00 95.32           C  
ATOM   4496  C   GLU L  35     123.712 104.086 201.416  1.00 95.32           C  
ATOM   4497  O   GLU L  35     123.466 102.879 201.518  1.00 95.32           O  
ATOM   4498  CB  GLU L  35     122.357 105.665 202.805  1.00 95.32           C  
ATOM   4499  CG  GLU L  35     121.160 104.727 202.868  1.00 95.32           C  
ATOM   4500  CD  GLU L  35     120.948 104.131 204.247  1.00 95.32           C  
ATOM   4501  OE1 GLU L  35     121.750 104.425 205.158  1.00 95.32           O  
ATOM   4502  OE2 GLU L  35     119.976 103.366 204.420  1.00 95.32           O  
ATOM   4503  N   GLU L  36     123.980 104.665 200.246  1.00 97.97           N  
ATOM   4504  CA  GLU L  36     124.029 103.906 199.003  1.00 97.97           C  
ATOM   4505  C   GLU L  36     125.150 102.875 199.035  1.00 97.97           C  
ATOM   4506  O   GLU L  36     124.971 101.739 198.584  1.00 97.97           O  
ATOM   4507  CB  GLU L  36     124.206 104.847 197.809  1.00 97.97           C  
ATOM   4508  N   PHE L  37     126.307 103.261 199.564  1.00 91.80           N  
ATOM   4509  CA  PHE L  37     127.452 102.360 199.643  1.00 91.80           C  
ATOM   4510  C   PHE L  37     127.902 102.164 201.086  1.00 91.80           C  
ATOM   4511  O   PHE L  37     128.598 101.199 201.404  1.00 91.80           O  
ATOM   4512  CB  PHE L  37     128.611 102.891 198.798  1.00 91.80           C  
ATOM   4513  CG  PHE L  37     128.380 102.784 197.318  1.00 91.80           C  
ATOM   4514  CD1 PHE L  37     128.124 101.556 196.731  1.00 91.80           C  
ATOM   4515  CD2 PHE L  37     128.420 103.911 196.514  1.00 91.80           C  
ATOM   4516  CE1 PHE L  37     127.910 101.454 195.370  1.00 91.80           C  
ATOM   4517  CE2 PHE L  37     128.208 103.815 195.151  1.00 91.80           C  
ATOM   4518  CZ  PHE L  37     127.953 102.585 194.579  1.00 91.80           C  
ATOM   4519  N   VAL L  43     127.549  94.854 199.809  1.00101.90           N  
ATOM   4520  CA  VAL L  43     127.530  95.120 201.242  1.00101.90           C  
ATOM   4521  C   VAL L  43     126.139  95.563 201.677  1.00101.90           C  
ATOM   4522  O   VAL L  43     125.621  96.573 201.200  1.00101.90           O  
ATOM   4523  CB  VAL L  43     128.582  96.175 201.626  1.00101.90           C  
ATOM   4524  CG1 VAL L  43     128.406  96.597 203.077  1.00101.90           C  
ATOM   4525  CG2 VAL L  43     129.985  95.638 201.386  1.00101.90           C  
ATOM   4526  N   GLN L  44     125.537  94.801 202.587  1.00109.28           N  
ATOM   4527  CA  GLN L  44     124.209  95.100 203.104  1.00109.28           C  
ATOM   4528  C   GLN L  44     124.246  95.972 204.353  1.00109.28           C  
ATOM   4529  O   GLN L  44     123.186  96.295 204.900  1.00109.28           O  
ATOM   4530  CB  GLN L  44     123.455  93.801 203.401  1.00109.28           C  
ATOM   4531  N   TRP L  45     125.430  96.358 204.813  1.00110.37           N  
ATOM   4532  CA  TRP L  45     125.593  97.198 205.991  1.00110.37           C  
ATOM   4533  C   TRP L  45     126.041  98.594 205.555  1.00110.37           C  
ATOM   4534  O   TRP L  45     126.161  98.889 204.363  1.00110.37           O  
ATOM   4535  CB  TRP L  45     126.582  96.566 206.976  1.00110.37           C  
ATOM   4536  CG  TRP L  45     126.112  95.272 207.590  1.00110.37           C  
ATOM   4537  CD1 TRP L  45     125.242  94.370 207.049  1.00110.37           C  
ATOM   4538  CD2 TRP L  45     126.494  94.742 208.866  1.00110.37           C  
ATOM   4539  NE1 TRP L  45     125.059  93.313 207.907  1.00110.37           N  
ATOM   4540  CE2 TRP L  45     125.816  93.517 209.030  1.00110.37           C  
ATOM   4541  CE3 TRP L  45     127.343  95.184 209.885  1.00110.37           C  
ATOM   4542  CZ2 TRP L  45     125.961  92.731 210.171  1.00110.37           C  
ATOM   4543  CZ3 TRP L  45     127.485  94.402 211.017  1.00110.37           C  
ATOM   4544  CH2 TRP L  45     126.798  93.189 211.150  1.00110.37           C  
ATOM   4545  N   ALA L  46     126.287  99.456 206.535  1.00113.19           N  
ATOM   4546  CA  ALA L  46     126.708 100.830 206.299  1.00113.19           C  
ATOM   4547  C   ALA L  46     127.941 101.146 207.140  1.00113.19           C  
ATOM   4548  O   ALA L  46     128.482 100.290 207.843  1.00113.19           O  
ATOM   4549  CB  ALA L  46     125.571 101.809 206.605  1.00113.19           C  
ATOM   4550  N   PHE L  47     128.382 102.399 207.058  1.00113.09           N  
ATOM   4551  CA  PHE L  47     129.540 102.881 207.792  1.00113.09           C  
ATOM   4552  C   PHE L  47     129.127 104.008 208.729  1.00113.09           C  
ATOM   4553  O   PHE L  47     127.995 104.497 208.678  1.00113.09           O  
ATOM   4554  CB  PHE L  47     130.635 103.385 206.842  1.00113.09           C  
ATOM   4555  CG  PHE L  47     131.280 102.303 206.025  1.00113.09           C  
ATOM   4556  CD1 PHE L  47     132.166 101.411 206.605  1.00113.09           C  
ATOM   4557  CD2 PHE L  47     131.005 102.183 204.673  1.00113.09           C  
ATOM   4558  CE1 PHE L  47     132.763 100.418 205.853  1.00113.09           C  
ATOM   4559  CE2 PHE L  47     131.598 101.191 203.916  1.00113.09           C  
ATOM   4560  CZ  PHE L  47     132.478 100.308 204.506  1.00113.09           C  
ATOM   4561  N   GLN L  48     130.058 104.410 209.591  1.00118.19           N  
ATOM   4562  CA  GLN L  48     129.881 105.564 210.460  1.00118.19           C  
ATOM   4563  C   GLN L  48     131.223 106.252 210.645  1.00118.19           C  
ATOM   4564  O   GLN L  48     132.263 105.591 210.714  1.00118.19           O  
ATOM   4565  CB  GLN L  48     129.300 105.169 211.826  1.00118.19           C  
ATOM   4566  CG  GLN L  48     127.795 104.942 211.832  1.00118.19           C  
ATOM   4567  CD  GLN L  48     127.002 106.197 211.515  1.00118.19           C  
ATOM   4568  OE1 GLN L  48     127.511 107.314 211.615  1.00118.19           O  
ATOM   4569  NE2 GLN L  48     125.743 106.017 211.131  1.00118.19           N  
ATOM   4570  N   GLU L  49     131.195 107.580 210.722  1.00124.09           N  
ATOM   4571  CA  GLU L  49     132.423 108.345 210.879  1.00124.09           C  
ATOM   4572  C   GLU L  49     133.058 108.068 212.236  1.00124.09           C  
ATOM   4573  O   GLU L  49     132.382 108.059 213.268  1.00124.09           O  
ATOM   4574  CB  GLU L  49     132.142 109.839 210.725  1.00124.09           C  
ATOM   4575  N   THR L  50     134.370 107.840 212.228  1.00129.19           N  
ATOM   4576  CA  THR L  50     135.128 107.572 213.444  1.00129.19           C  
ATOM   4577  C   THR L  50     136.166 108.644 213.729  1.00129.19           C  
ATOM   4578  O   THR L  50     136.212 109.175 214.845  1.00129.19           O  
ATOM   4579  CB  THR L  50     135.810 106.196 213.352  1.00129.19           C  
ATOM   4580  OG1 THR L  50     136.809 106.223 212.324  1.00129.19           O  
ATOM   4581  CG2 THR L  50     134.790 105.113 213.036  1.00129.19           C  
ATOM   4582  N   SER L  51     137.003 108.979 212.751  1.00121.62           N  
ATOM   4583  CA  SER L  51     138.032 109.993 212.925  1.00121.62           C  
ATOM   4584  C   SER L  51     138.240 110.708 211.595  1.00121.62           C  
ATOM   4585  O   SER L  51     137.604 110.387 210.587  1.00121.62           O  
ATOM   4586  CB  SER L  51     139.335 109.375 213.441  1.00121.62           C  
ATOM   4587  OG  SER L  51     140.333 110.365 213.622  1.00121.62           O  
ATOM   4588  N   VAL L  52     139.143 111.685 211.601  1.00118.17           N  
ATOM   4589  CA  VAL L  52     139.467 112.474 210.420  1.00118.17           C  
ATOM   4590  C   VAL L  52     140.951 112.311 210.119  1.00118.17           C  
ATOM   4591  O   VAL L  52     141.785 112.292 211.032  1.00118.17           O  
ATOM   4592  CB  VAL L  52     139.089 113.961 210.603  1.00118.17           C  
ATOM   4593  CG1 VAL L  52     139.893 114.601 211.728  1.00118.17           C  
ATOM   4594  CG2 VAL L  52     139.276 114.726 209.299  1.00118.17           C  
ATOM   4595  N   GLU L  53     141.275 112.161 208.835  1.00117.84           N  
ATOM   4596  CA  GLU L  53     142.647 111.970 208.385  1.00117.84           C  
ATOM   4597  C   GLU L  53     143.185 113.162 207.608  1.00117.84           C  
ATOM   4598  O   GLU L  53     144.305 113.614 207.866  1.00117.84           O  
ATOM   4599  CB  GLU L  53     142.746 110.702 207.525  1.00117.84           C  
ATOM   4600  CG  GLU L  53     144.151 110.390 207.037  1.00117.84           C  
ATOM   4601  CD  GLU L  53     144.209 109.134 206.191  1.00117.84           C  
ATOM   4602  OE1 GLU L  53     143.147 108.518 205.964  1.00117.84           O  
ATOM   4603  OE2 GLU L  53     145.318 108.763 205.751  1.00117.84           O  
ATOM   4604  N   SER L  54     142.414 113.685 206.659  1.00116.59           N  
ATOM   4605  CA  SER L  54     142.843 114.802 205.832  1.00116.59           C  
ATOM   4606  C   SER L  54     141.719 115.824 205.725  1.00116.59           C  
ATOM   4607  O   SER L  54     140.540 115.506 205.898  1.00116.59           O  
ATOM   4608  CB  SER L  54     143.265 114.336 204.431  1.00116.59           C  
ATOM   4609  OG  SER L  54     144.186 113.262 204.507  1.00116.59           O  
ATOM   4610  N   ALA L  55     142.105 117.065 205.441  1.00115.15           N  
ATOM   4611  CA  ALA L  55     141.145 118.148 205.288  1.00115.15           C  
ATOM   4612  C   ALA L  55     141.689 119.146 204.278  1.00115.15           C  
ATOM   4613  O   ALA L  55     142.897 119.208 204.029  1.00115.15           O  
ATOM   4614  CB  ALA L  55     140.851 118.835 206.626  1.00115.15           C  
ATOM   4615  N   VAL L  56     140.776 119.927 203.704  1.00112.59           N  
ATOM   4616  CA  VAL L  56     141.108 120.936 202.700  1.00112.59           C  
ATOM   4617  C   VAL L  56     141.866 120.317 201.531  1.00112.59           C  
ATOM   4618  O   VAL L  56     141.441 120.417 200.380  1.00112.59           O  
ATOM   4619  CB  VAL L  56     141.914 122.095 203.317  1.00112.59           C  
ATOM   4620  CG1 VAL L  56     142.337 123.081 202.239  1.00112.59           C  
ATOM   4621  CG2 VAL L  56     141.100 122.792 204.397  1.00112.59           C  
ATOM   4622  N   PRO L  61     139.704 125.380 197.137  1.00122.50           N  
ATOM   4623  CA  PRO L  61     139.322 125.241 198.547  1.00122.50           C  
ATOM   4624  C   PRO L  61     138.531 126.440 199.063  1.00122.50           C  
ATOM   4625  O   PRO L  61     139.109 127.489 199.348  1.00122.50           O  
ATOM   4626  CB  PRO L  61     140.670 125.123 199.265  1.00122.50           C  
ATOM   4627  CG  PRO L  61     141.644 125.791 198.355  1.00122.50           C  
ATOM   4628  CD  PRO L  61     141.163 125.494 196.967  1.00122.50           C  
ATOM   4629  N   ALA L  62     137.221 126.274 199.183  1.00100.83           N  
ATOM   4630  CA  ALA L  62     136.318 127.329 199.636  1.00100.83           C  
ATOM   4631  C   ALA L  62     134.997 126.670 200.019  1.00100.83           C  
ATOM   4632  O   ALA L  62     134.901 125.439 200.100  1.00100.83           O  
ATOM   4633  CB  ALA L  62     136.135 128.406 198.564  1.00100.83           C  
ATOM   4634  N   GLY L  63     133.975 127.489 200.258  1.00 88.85           N  
ATOM   4635  CA  GLY L  63     132.660 126.973 200.586  1.00 88.85           C  
ATOM   4636  C   GLY L  63     131.948 126.266 199.455  1.00 88.85           C  
ATOM   4637  O   GLY L  63     130.937 125.601 199.701  1.00 88.85           O  
ATOM   4638  N   ILE L  64     132.443 126.389 198.225  1.00 93.63           N  
ATOM   4639  CA  ILE L  64     131.851 125.698 197.086  1.00 93.63           C  
ATOM   4640  C   ILE L  64     132.467 124.318 196.869  1.00 93.63           C  
ATOM   4641  O   ILE L  64     131.743 123.382 196.495  1.00 93.63           O  
ATOM   4642  CB  ILE L  64     131.960 126.537 195.791  1.00 93.63           C  
ATOM   4643  CG1 ILE L  64     131.413 127.960 195.982  1.00 93.63           C  
ATOM   4644  CG2 ILE L  64     131.236 125.853 194.639  1.00 93.63           C  
ATOM   4645  CD1 ILE L  64     132.397 128.966 196.568  1.00 93.63           C  
ATOM   4646  N   PHE L  65     133.768 124.159 197.103  1.00 98.56           N  
ATOM   4647  CA  PHE L  65     134.419 122.862 196.965  1.00 98.56           C  
ATOM   4648  C   PHE L  65     135.454 122.722 198.069  1.00 98.56           C  
ATOM   4649  O   PHE L  65     136.268 123.627 198.274  1.00 98.56           O  
ATOM   4650  CB  PHE L  65     135.075 122.715 195.588  1.00 98.56           C  
ATOM   4651  N   VAL L  66     135.421 121.591 198.772  1.00106.23           N  
ATOM   4652  CA  VAL L  66     136.321 121.355 199.887  1.00106.23           C  
ATOM   4653  C   VAL L  66     137.440 120.376 199.541  1.00106.23           C  
ATOM   4654  O   VAL L  66     138.586 120.600 199.949  1.00106.23           O  
ATOM   4655  CB  VAL L  66     135.535 120.870 201.124  1.00106.23           C  
ATOM   4656  CG1 VAL L  66     136.474 120.618 202.295  1.00106.23           C  
ATOM   4657  CG2 VAL L  66     134.462 121.880 201.500  1.00106.23           C  
ATOM   4658  N   ARG L  67     137.145 119.309 198.795  1.00119.22           N  
ATOM   4659  CA  ARG L  67     138.122 118.280 198.437  1.00119.22           C  
ATOM   4660  C   ARG L  67     138.740 117.656 199.691  1.00119.22           C  
ATOM   4661  O   ARG L  67     139.948 117.725 199.930  1.00119.22           O  
ATOM   4662  CB  ARG L  67     139.201 118.843 197.504  1.00119.22           C  
ATOM   4663  N   LEU L  68     137.878 117.040 200.492  1.00118.94           N  
ATOM   4664  CA  LEU L  68     138.266 116.407 201.742  1.00118.94           C  
ATOM   4665  C   LEU L  68     138.387 114.898 201.558  1.00118.94           C  
ATOM   4666  O   LEU L  68     137.718 114.293 200.717  1.00118.94           O  
ATOM   4667  CB  LEU L  68     137.248 116.731 202.842  1.00118.94           C  
ATOM   4668  CG  LEU L  68     137.562 116.358 204.294  1.00118.94           C  
ATOM   4669  CD1 LEU L  68     137.050 117.436 205.235  1.00118.94           C  
ATOM   4670  CD2 LEU L  68     136.953 115.010 204.656  1.00118.94           C  
ATOM   4671  N   GLU L  69     139.260 114.293 202.361  1.00120.87           N  
ATOM   4672  CA  GLU L  69     139.466 112.853 202.324  1.00120.87           C  
ATOM   4673  C   GLU L  69     139.646 112.350 203.747  1.00120.87           C  
ATOM   4674  O   GLU L  69     140.298 113.007 204.562  1.00120.87           O  
ATOM   4675  CB  GLU L  69     140.687 112.485 201.469  1.00120.87           C  
ATOM   4676  N   PHE L  70     139.069 111.187 204.038  1.00112.89           N  
ATOM   4677  CA  PHE L  70     139.137 110.616 205.375  1.00112.89           C  
ATOM   4678  C   PHE L  70     138.999 109.104 205.269  1.00112.89           C  
ATOM   4679  O   PHE L  70     138.537 108.571 204.258  1.00112.89           O  
ATOM   4680  CB  PHE L  70     138.058 111.204 206.290  1.00112.89           C  
ATOM   4681  N   LYS L  71     139.402 108.420 206.335  1.00113.86           N  
ATOM   4682  CA  LYS L  71     139.351 106.967 206.399  1.00113.86           C  
ATOM   4683  C   LYS L  71     138.119 106.521 207.177  1.00113.86           C  
ATOM   4684  O   LYS L  71     137.733 107.149 208.168  1.00113.86           O  
ATOM   4685  CB  LYS L  71     140.622 106.402 207.041  1.00113.86           C  
ATOM   4686  CG  LYS L  71     140.798 106.734 208.515  1.00113.86           C  
ATOM   4687  CD  LYS L  71     142.093 106.155 209.059  1.00113.86           C  
ATOM   4688  CE  LYS L  71     142.292 106.521 210.520  1.00113.86           C  
ATOM   4689  NZ  LYS L  71     141.274 105.878 211.396  1.00113.86           N  
ATOM   4690  N   LEU L  72     137.495 105.443 206.710  1.00120.03           N  
ATOM   4691  CA  LEU L  72     136.286 104.898 207.312  1.00120.03           C  
ATOM   4692  C   LEU L  72     136.542 103.456 207.733  1.00120.03           C  
ATOM   4693  O   LEU L  72     137.552 102.847 207.368  1.00120.03           O  
ATOM   4694  CB  LEU L  72     135.095 104.979 206.346  1.00120.03           C  
ATOM   4695  CG  LEU L  72     134.179 106.207 206.406  1.00120.03           C  
ATOM   4696  CD1 LEU L  72     133.296 106.157 207.645  1.00120.03           C  
ATOM   4697  CD2 LEU L  72     134.963 107.511 206.352  1.00120.03           C  
ATOM   4698  N   GLN L  73     135.612 102.907 208.510  1.00120.23           N  
ATOM   4699  CA  GLN L  73     135.722 101.536 208.987  1.00120.23           C  
ATOM   4700  C   GLN L  73     134.319 101.009 209.259  1.00120.23           C  
ATOM   4701  O   GLN L  73     133.407 101.764 209.604  1.00120.23           O  
ATOM   4702  CB  GLN L  73     136.604 101.452 210.238  1.00120.23           C  
ATOM   4703  CG  GLN L  73     136.832 100.041 210.759  1.00120.23           C  
ATOM   4704  CD  GLN L  73     137.184 100.012 212.233  1.00120.23           C  
ATOM   4705  OE1 GLN L  73     136.874  99.051 212.937  1.00120.23           O  
ATOM   4706  NE2 GLN L  73     137.832 101.069 212.707  1.00120.23           N  
ATOM   4707  N   GLN L  74     134.159  99.698 209.091  1.00126.36           N  
ATOM   4708  CA  GLN L  74     132.873  99.047 209.305  1.00126.36           C  
ATOM   4709  C   GLN L  74     132.445  99.178 210.761  1.00126.36           C  
ATOM   4710  O   GLN L  74     133.251  98.978 211.676  1.00126.36           O  
ATOM   4711  CB  GLN L  74     132.951  97.572 208.910  1.00126.36           C  
ATOM   4712  CG  GLN L  74     132.667  97.302 207.443  1.00126.36           C  
ATOM   4713  CD  GLN L  74     131.184  97.263 207.130  1.00126.36           C  
ATOM   4714  OE1 GLN L  74     130.346  97.490 208.003  1.00126.36           O  
ATOM   4715  NE2 GLN L  74     130.851  96.975 205.877  1.00126.36           N  
ATOM   4716  N   THR L  75     131.176  99.511 210.973  1.00125.20           N  
ATOM   4717  CA  THR L  75     130.595  99.653 212.299  1.00125.20           C  
ATOM   4718  C   THR L  75     129.478  98.630 212.488  1.00125.20           C  
ATOM   4719  O   THR L  75     129.097  97.908 211.562  1.00125.20           O  
ATOM   4720  CB  THR L  75     130.079 101.079 212.513  1.00125.20           C  
ATOM   4721  OG1 THR L  75     128.952 101.315 211.660  1.00125.20           O  
ATOM   4722  CG2 THR L  75     131.171 102.091 212.200  1.00125.20           C  
ATOM   4723  N   SER L  76     128.951  98.573 213.714  1.00127.38           N  
ATOM   4724  CA  SER L  76     127.911  97.598 214.027  1.00127.38           C  
ATOM   4725  C   SER L  76     126.597  97.938 213.333  1.00127.38           C  
ATOM   4726  O   SER L  76     125.941  97.055 212.768  1.00127.38           O  
ATOM   4727  CB  SER L  76     127.712  97.512 215.540  1.00127.38           C  
ATOM   4728  OG  SER L  76     126.474  96.898 215.857  1.00127.38           O  
ATOM   4729  N   CYS L  77     126.195  99.206 213.368  1.00122.28           N  
ATOM   4730  CA  CYS L  77     124.945  99.610 212.740  1.00122.28           C  
ATOM   4731  C   CYS L  77     125.058  99.550 211.220  1.00122.28           C  
ATOM   4732  O   CYS L  77     126.136  99.720 210.644  1.00122.28           O  
ATOM   4733  CB  CYS L  77     124.551 101.016 213.192  1.00122.28           C  
ATOM   4734  SG  CYS L  77     125.869 102.246 213.085  1.00122.28           S  
ATOM   4735  N   ARG L  78     123.924  99.308 210.573  1.00116.31           N  
ATOM   4736  CA  ARG L  78     123.849  99.098 209.134  1.00116.31           C  
ATOM   4737  C   ARG L  78     123.013 100.206 208.494  1.00116.31           C  
ATOM   4738  O   ARG L  78     122.648 101.192 209.141  1.00116.31           O  
ATOM   4739  CB  ARG L  78     123.280  97.711 208.827  1.00116.31           C  
ATOM   4740  N   LYS L  79     122.717 100.035 207.202  1.00109.48           N  
ATOM   4741  CA  LYS L  79     121.957 101.043 206.469  1.00109.48           C  
ATOM   4742  C   LYS L  79     120.569 101.236 207.068  1.00109.48           C  
ATOM   4743  O   LYS L  79     120.082 102.368 207.171  1.00109.48           O  
ATOM   4744  CB  LYS L  79     121.855 100.653 204.994  1.00109.48           C  
ATOM   4745  N   ARG L  80     119.913 100.142 207.461  1.00113.84           N  
ATOM   4746  CA  ARG L  80     118.621 100.258 208.129  1.00113.84           C  
ATOM   4747  C   ARG L  80     118.745 100.986 209.461  1.00113.84           C  
ATOM   4748  O   ARG L  80     117.864 101.776 209.818  1.00113.84           O  
ATOM   4749  CB  ARG L  80     118.008  98.873 208.335  1.00113.84           C  
ATOM   4750  N   ASP L  81     119.823 100.738 210.202  1.00117.26           N  
ATOM   4751  CA  ASP L  81     120.070 101.411 211.469  1.00117.26           C  
ATOM   4752  C   ASP L  81     120.848 102.711 211.312  1.00117.26           C  
ATOM   4753  O   ASP L  81     121.124 103.374 212.318  1.00117.26           O  
ATOM   4754  CB  ASP L  81     120.825 100.480 212.424  1.00117.26           C  
ATOM   4755  CG  ASP L  81     120.040  99.228 212.759  1.00117.26           C  
ATOM   4756  OD1 ASP L  81     118.983  99.001 212.132  1.00117.26           O  
ATOM   4757  OD2 ASP L  81     120.478  98.470 213.649  1.00117.26           O  
ATOM   4758  N   TRP L  82     121.207 103.091 210.083  1.00114.81           N  
ATOM   4759  CA  TRP L  82     121.960 104.321 209.867  1.00114.81           C  
ATOM   4760  C   TRP L  82     121.118 105.568 210.098  1.00114.81           C  
ATOM   4761  O   TRP L  82     121.670 106.674 210.126  1.00114.81           O  
ATOM   4762  CB  TRP L  82     122.539 104.343 208.451  1.00114.81           C  
ATOM   4763  N   LYS L  83     119.800 105.420 210.253  1.00123.54           N  
ATOM   4764  CA  LYS L  83     118.947 106.579 210.497  1.00123.54           C  
ATOM   4765  C   LYS L  83     119.301 107.271 211.806  1.00123.54           C  
ATOM   4766  O   LYS L  83     119.337 108.505 211.865  1.00123.54           O  
ATOM   4767  CB  LYS L  83     117.477 106.159 210.498  1.00123.54           C  
ATOM   4768  N   LYS L  84     119.566 106.501 212.862  1.00115.90           N  
ATOM   4769  CA  LYS L  84     119.964 107.073 214.139  1.00115.90           C  
ATOM   4770  C   LYS L  84     121.471 106.955 214.307  1.00115.90           C  
ATOM   4771  O   LYS L  84     122.029 105.864 214.103  1.00115.90           O  
ATOM   4772  CB  LYS L  84     119.231 106.389 215.294  1.00115.90           C  
ATOM   4773  CG  LYS L  84     119.634 104.950 215.588  1.00115.90           C  
ATOM   4774  CD  LYS L  84     118.462 104.148 216.130  1.00115.90           C  
ATOM   4775  CE  LYS L  84     118.788 102.665 216.184  1.00115.90           C  
ATOM   4776  NZ  LYS L  84     119.401 102.186 214.916  1.00115.90           N  
ATOM   4777  N   PRO L  85     122.175 108.051 214.604  1.00111.18           N  
ATOM   4778  CA  PRO L  85     123.622 107.945 214.843  1.00111.18           C  
ATOM   4779  C   PRO L  85     123.978 107.055 216.021  1.00111.18           C  
ATOM   4780  O   PRO L  85     125.035 106.411 215.999  1.00111.18           O  
ATOM   4781  CB  PRO L  85     124.036 109.405 215.093  1.00111.18           C  
ATOM   4782  CG  PRO L  85     122.734 110.090 215.471  1.00111.18           C  
ATOM   4783  CD  PRO L  85     121.763 109.460 214.534  1.00111.18           C  
ATOM   4784  N   GLU L  86     123.127 106.996 217.048  1.00111.83           N  
ATOM   4785  CA  GLU L  86     123.432 106.263 218.277  1.00111.83           C  
ATOM   4786  C   GLU L  86     123.242 104.762 218.048  1.00111.83           C  
ATOM   4787  O   GLU L  86     122.229 104.158 218.407  1.00111.83           O  
ATOM   4788  CB  GLU L  86     122.568 106.767 219.424  1.00111.83           C  
ATOM   4789  N   CYS L  87     124.253 104.159 217.433  1.00113.72           N  
ATOM   4790  CA  CYS L  87     124.319 102.719 217.239  1.00113.72           C  
ATOM   4791  C   CYS L  87     125.482 102.148 218.045  1.00113.72           C  
ATOM   4792  O   CYS L  87     126.150 102.853 218.807  1.00113.72           O  
ATOM   4793  CB  CYS L  87     124.446 102.374 215.753  1.00113.72           C  
ATOM   4794  SG  CYS L  87     125.785 103.211 214.872  1.00113.72           S  
ATOM   4795  N   LYS L  88     125.722 100.847 217.872  1.00107.25           N  
ATOM   4796  CA  LYS L  88     126.769 100.140 218.601  1.00107.25           C  
ATOM   4797  C   LYS L  88     128.140 100.280 217.949  1.00107.25           C  
ATOM   4798  O   LYS L  88     129.055  99.517 218.288  1.00107.25           O  
ATOM   4799  CB  LYS L  88     126.397  98.664 218.750  1.00107.25           C  
ATOM   4800  N   VAL L  89     128.302 101.251 217.047  1.00108.47           N  
ATOM   4801  CA  VAL L  89     129.534 101.531 216.292  1.00108.47           C  
ATOM   4802  C   VAL L  89     130.385 100.288 215.982  1.00108.47           C  
ATOM   4803  O   VAL L  89     131.260  99.877 216.747  1.00108.47           O  
ATOM   4804  CB  VAL L  89     130.382 102.635 217.010  1.00108.47           C  
ATOM   4805  CG1 VAL L  89     130.704 102.277 218.464  1.00108.47           C  
ATOM   4806  CG2 VAL L  89     131.651 102.943 216.220  1.00108.47           C  
ATOM   4807  N   GLY L  93     136.801  96.356 210.944  1.00101.56           N  
ATOM   4808  CA  GLY L  93     138.237  96.531 210.839  1.00101.56           C  
ATOM   4809  C   GLY L  93     138.728  96.659 209.410  1.00101.56           C
[truncated: 198,860 more chars]
